# Supplementary material for: The Transcription Factor PoCon7 Is Essential for Fungal Viability and Regulates Chitinase Gene Expression in Penicillium oxalicum
Source: Int J Mol Sci. 2025 Dec 28;27(1):333. doi: 10.3390/ijms27010333 (PMC12785316; doi:10.3390/ijms27010333)
Supplement: Supplementary file 1 [file ijms-27-00333-s001.zip]

Archive with 16 entries (16 files):
- FigS1.tif
- FigS2.tif
- FigS3.tif
- FigS4 .tif
- FigS5.tif
- Supplementary Spreadsheet S1 Proteins interacting with PoSnf1 identified through TAP-MS.xlsx
- Supplementary Spreadsheet S10 Prediction of potential phosphorylation sites of PoCon7.xlsx
- Supplementary Spreadsheet S11 Primers used in this study.xlsx
- Supplementary Spreadsheet S2 BLASTP results of PoCon7.xlsx
- Supplementary Spreadsheet S3 DAP-seq of Con7 .xlsx
- Supplementary Spreadsheet S4 GO rich in DAP-seq of Con7 .xlsx
- Supplementary Spreadsheet S5 Data that underlies the ChIP-qPCR in this paper.xlsx
- Supplementary Spreadsheet S6 Transcriptome data-con7-B vs WT -glucose signal.xlsx
- Supplementary Spreadsheet S7 28 secondary metabolic gene clusters in P. oxalicum .xlsx
- Supplementary Spreadsheet S8 Transcriptome data-con7-B vs WT -cellulose signal.xlsx
- Supplementary Spreadsheet S9 The overlap between DGE and DAP-Seq.xlsx
