# Supplementary material for: The Transcription Factor PoCon7 Is Essential for Fungal Viability and Regulates Chitinase Gene Expression in Penicillium oxalicum
Source: Int J Mol Sci. 2025 Dec 28;27(1):333. doi: 10.3390/ijms27010333 (PMC12785316; doi:10.3390/ijms27010333)
Supplement: Supplementary file 1 [file ijms-27-00333-s001.zip › Supplementary Spreadsheet S1 Proteins interacting with PoSnf1 identified through TAP-MS.xlsx]

## Sheet: PoSnf1 sample
Proteins interacting with P. oxalicum PoSnf1 identified through TAP-MS (intersection of three samples Snf1-TAP-1/2)
	Protein	Unique_PepCount		Average Unique_PepCount	Theoretical PepCount	emPAI	Description
		Snf1-TAP-1	Snf1-TAP-2
1	PDE_01163	7	7	7	26	2.45511	Gal83
Bait	PDE_02007	13	13	13	61	1.66827	Snf1
2	PDE_03852	1	1	1	9	0.668101	-
3	PDE_02615	2	1	1.5	14	0.637894	-
4	PDE_07389	1	3	2	19	0.623777	Snf4
5	PDE_04941	1	1	1	10	0.584893	-
6	PDE_09090	4	1	2.5	30	0.467799	gnl|BL_ORD_ID|116632 sp|P71019|FABD_BACSU Malonyl CoA-acyl carrier protein transacylase OS=Bacillus subtilis GN=fabD PE=3 SV=2
7	PDE_08785	1	1	1	13	0.425103	-
8	PDE_05300	2	3	2.5	43	0.30701	gnl|BL_ORD_ID|199862 sp|P08638|LEUR_YEAST Regulatory protein LEU3 OS=Saccharomyces cerevisiae GN=LEU3 PE=1 SV=1
9	PDE_00394	1	1	1	18	0.29155	-
10	PDE_03868	2	2	2	41	0.251875	-
11	PDE_07213	3	4	3.5	77	0.232847	gnl|BL_ORD_ID|442363 sp|P82094|TMF1_HUMAN TATA element modulatory factor OS=Homo sapiens GN=TMF1 PE=1 SV=2
12	PDE_09688	1	1	1	28	0.178769	-
13	PDE_07900	3	2	2.5	70	0.178769	gnl|BL_ORD_ID|515390 sp|Q12751|YM48_YEAST Uncharacterized protein YMR185W OS=Saccharomyces cerevisiae GN=YMR185W PE=1 SV=1
14	PDE_00683	1	4	2.5	72	0.173396	gnl|BL_ORD_ID|68069 sp|Q9UUF7|COPB_SCHPO Coatomer subunit beta OS=Schizosaccharomyces pombe GN=sec26 PE=2 SV=1
15	PDE_01507	1	1	1	32	0.154782	gnl|BL_ORD_ID|262872 sp|O94512|OBP1_SCHPO Oxysterol-binding protein-like protein 1 OS=Schizosaccharomyces pombe GN=obp1 PE=1 SV=1
16	PDE_07206	1	1	1	42	0.115884	gnl|BL_ORD_ID|446052 sp|O13317|TRI11_FUSSP Isotrichodermin C-15 hydroxylase OS=Fusarium sporotrichioides GN=TRI11 PE=3 SV=1
17	PDE_01453	3	4	3.5	147	0.115884	gnl|BL_ORD_ID|118912 sp|P34229|FAS1_YARLI Fatty acid synthase subunit beta OS=Yarrowia lipolytica GN=FAS1 PE=3 SV=2
18	PDE_01614	3	1	2	89	0.109031	gnl|BL_ORD_ID|406459 sp|Q9P6L5|SLA2_SCHPO Endocytosis protein end4 OS=Schizosaccharomyces pombe GN=end4 PE=2 SV=1
19	PDE_01481	1	1	1	50	0.0964782	gnl|BL_ORD_ID|289138 sp|Q55905|PPSA_SYNY3 Phosphoenolpyruvate synthase OS=Synechocystis sp. (strain PCC 6803) GN=ppsA PE=3 SV=1
20	PDE_01756	1	1	1	53	0.0907767	gnl|BL_ORD_ID|211193 sp|Q9P6J3|MALT_SCHPO Alpha-glucosidase OS=Schizosaccharomyces pombe GN=mal1 PE=2 SV=1
21	PDE_02131	7	9	8	467	0.0820847	gnl|BL_ORD_ID|455270 sp|O30409|TYCC_BREPA Tyrocidine synthase 3 OS=Brevibacillus parabrevis GN=tycC PE=1 SV=1
22	PDE_01516	1	1	1	61	0.0784174	gnl|BL_ORD_ID|57278 sp|A1D8E4|CHL1_NEOFI ATP-dependent RNA helicase chl1 OS=Neosartorya fischeri (strain ATCC 1020 / DSM 3700 / FGSC A1164 / NRRL 181) GN=chl1 PE=3 SV=1
23	PDE_01605	2	1	1.5	107	0.0666879	gnl|BL_ORD_ID|412160 sp|Q0CBX9|SRB8_ASPTN Mediator of RNA polymerase II transcription subunit 12 OS=Aspergillus terreus (strain NIH 2624 / FGSC A1156) GN=srb8 PE=3 SV=2
24	PDE_05666	2					-
25	PDE_01144	2					gnl|BL_ORD_ID|31007 sp|P37211|ATPA_NEUCR ATP synthase subunit alpha, mitochondrial OS=Neurospora crassa GN=atp-1 PE=3 SV=1
26	PDE_04046	2					gnl|BL_ORD_ID|437096 sp|P36598|THI1_SCHPO Thiamine repressible genes regulatory protein thi1 OS=Schizosaccharomyces pombe GN=thi1 PE=1 SV=2
27	PDE_03724	1					gnl|BL_ORD_ID|459422 sp|P41834|UFE1_YEAST Syntaxin UFE1 OS=Saccharomyces cerevisiae GN=UFE1 PE=1 SV=2
28	PDE_01711	1					gnl|BL_ORD_ID|287971 sp|Q4WIF3|PPID_ASPFU Peptidyl-prolyl cis-trans isomerase D OS=Aspergillus fumigatus GN=cpr6 PE=3 SV=1
29	PDE_02519	6					gnl|BL_ORD_ID|102845 sp|P38737|ECM29_YEAST Proteasome component ECM29 OS=Saccharomyces cerevisiae GN=ECM29 PE=1 SV=1
30	PDE_04400	1					gnl|BL_ORD_ID|63239 sp|Q6U1Z4|CMT1_CRYNE Alpha-1,3-mannosyltransferase CMT1 OS=Cryptococcus neoformans GN=CMT1 PE=1 SV=1
31	PDE_08821	3					gnl|BL_ORD_ID|44067 sp|O23365|C97B3_ARATH Cytochrome P450 97B3, chloroplastic OS=Arabidopsis thaliana GN=CYP97B3 PE=1 SV=2
32	PDE_02481	2					gnl|BL_ORD_ID|516217 sp|Q9Y7M7|YNT9_SCHPO Uncharacterized ABC transporter ATP-binding protein/permease C9B6.09c OS=Schizosaccharomyces pombe GN=SPBC9B6.09c PE=2 SV=1
33	PDE_03118	1					gnl|BL_ORD_ID|28252 sp|A7KAK4|ATG22_PICAN Autophagy-related protein 22 OS=Pichia angusta GN=ATG22 PE=3 SV=1
34	PDE_07557	1					gnl|BL_ORD_ID|15481 sp|Q9JME5|AP3B2_MOUSE AP-3 complex subunit beta-2 OS=Mus musculus GN=Ap3b2 PE=1 SV=2
35	PDE_03029	1					gnl|BL_ORD_ID|217011 sp|Q5BGR2|MESA_EMENI Protein mesA OS=Emericella nidulans GN=mesA PE=1 SV=2
36	PDE_05469	1					gnl|BL_ORD_ID|519832 sp|Q9FVQ0|YUC10_ARATH Flavin-containing monooxygenase YUCCA10 OS=Arabidopsis thaliana GN=YUC10 PE=2 SV=1
37	PDE_05734	3					gnl|BL_ORD_ID|443155 sp|A1D9I5|TOF1_NEOFI Topoisomerase 1-associated factor 1 OS=Neosartorya fischeri (strain ATCC 1020 / DSM 3700 / FGSC A1164 / NRRL 181) GN=tof1 PE=3 SV=1
38	PDE_01934	1					gnl|BL_ORD_ID|100138 sp|O74731|DUS2_SCHPO tRNA-dihydrouridine synthase 2 OS=Schizosaccharomyces pombe GN=dus2 PE=2 SV=1
39	PDE_02464	1					gnl|BL_ORD_ID|227082 sp|Q56207|MOEA_SYNE7 Molybdopterin molybdenumtransferase OS=Synechococcus elongatus (strain PCC 7942) GN=moeA PE=3 SV=1
40	PDE_04129	2					gnl|BL_ORD_ID|513048 sp|Q9UTN0|YII3_SCHPO Uncharacterized transcriptional regulatory protein C139.03 OS=Schizosaccharomyces pombe GN=SPAC139.03 PE=2 SV=1
41	PDE_08263	1					gnl|BL_ORD_ID|406628 sp|P40485|SLM1_YEAST Phosphatidylinositol 4,5-bisphosphate-binding protein SLM1 OS=Saccharomyces cerevisiae GN=SLM1 PE=1 SV=1
42	PDE_03773	1					-
43	PDE_03304	1					gnl|BL_ORD_ID|200739 sp|Q70LM4|LGRD_BREPA Linear gramicidin synthase subunit D OS=Brevibacillus parabrevis GN=lgrD PE=1 SV=1
44	PDE_04815	1					gnl|BL_ORD_ID|510420 sp|P77526|YFCG_ECOLI Uncharacterized GST-like protein yfcG OS=Escherichia coli (strain K12) GN=yfcG PE=1 SV=1
45	PDE_09954	2					gnl|BL_ORD_ID|153617 sp|Q5AUJ1|H2AZ_EMENI Histone H2A.Z OS=Emericella nidulans GN=htz1 PE=3 SV=1
46	PDE_06897	1					gnl|BL_ORD_ID|113131 sp|A0R665|ETHA_MYCS2 FAD-containing monooxygenase EthA OS=Mycobacterium smegmatis GN=ethA PE=2 SV=1
47	PDE_00758	1					gnl|BL_ORD_ID|405845 sp|P57059|SIK1_HUMAN Serine/threonine-protein kinase SIK1 OS=Homo sapiens GN=SIK1 PE=1 SV=2
48	PDE_09306	2					gnl|BL_ORD_ID|134830 sp|Q9HGN1|GCN2_SCHPO Serine/threonine-protein kinase gcn2 OS=Schizosaccharomyces pombe GN=gcn2 PE=2 SV=2
49	PDE_01285	2					gnl|BL_ORD_ID|508816 sp|Q92342|YDI4_SCHPO Uncharacterized protein C1F8.04c OS=Schizosaccharomyces pombe GN=SPAC1F8.04c PE=2 SV=1
50	PDE_01505	4					gnl|BL_ORD_ID|285573 sp|O94385|PO152_SCHPO Probable nucleoporin POM152-like OS=Schizosaccharomyces pombe GN=SPBC29A10.07 PE=2 SV=3
51	PDE_07667	2					gnl|BL_ORD_ID|217094 sp|Q1K9C2|MET5_SCHPO Sulfite reductase [NADPH] subunit beta OS=Schizosaccharomyces pombe GN=sir1 PE=3 SV=1
52	PDE_06309	5					gnl|BL_ORD_ID|42426 sp|Q9UT24|BRR2_SCHPO Pre-mRNA-splicing factor brr2 OS=Schizosaccharomyces pombe GN=brr2 PE=1 SV=1
53	PDE_08726	2					gnl|BL_ORD_ID|453040 sp|O13956|TSR1_SCHPO Ribosome biogenesis protein tsr1 homolog OS=Schizosaccharomyces pombe GN=SPAC23H4.15 PE=2 SV=1
54	PDE_05290	3					gnl|BL_ORD_ID|41732 sp|P39969|BOI2_YEAST Protein BOI2 OS=Saccharomyces cerevisiae GN=BOI2 PE=1 SV=1
55	PDE_03692	3					gnl|BL_ORD_ID|28278 sp|A1CYS1|ATG26_NEOFI Sterol 3-beta-glucosyltransferase OS=Neosartorya fischeri (strain ATCC 1020 / DSM 3700 / FGSC A1164 / NRRL 181) GN=atg26 PE=3 SV=1
56	PDE_01852	1					gnl|BL_ORD_ID|264544 sp|D4AIS3|OPSB_ARTBC Probable aspartic-type endopeptidase OPSB OS=Arthroderma benhamiae (strain CBS 112371) GN=OPSB PE=3 SV=1
57	PDE_04685	2					gnl|BL_ORD_ID|10392 sp|Q9USK8|AGS1_SCHPO Cell wall alpha-1,3-glucan synthase ags1 OS=Schizosaccharomyces pombe GN=ags1 PE=1 SV=3
58	PDE_07370	2					-
59	PDE_04261	1					gnl|BL_ORD_ID|309634 sp|P40475|QDR1_YEAST Quinidine resistance protein 1 OS=Saccharomyces cerevisiae GN=QDR1 PE=1 SV=1
60	PDE_02934	2					gnl|BL_ORD_ID|229523 sp|Q4WJT7|MRD1_ASPFU Multiple RNA-binding domain-containing protein 1 OS=Aspergillus fumigatus GN=mrd1 PE=3 SV=1
61	PDE_00270	2					gnl|BL_ORD_ID|364082 sp|Q6FQA6|RPAB1_CANGA DNA-directed RNA polymerases I, II, and III subunit RPABC1 OS=Candida glabrata GN=RPB5 PE=3 SV=1
62	PDE_05880	2					gnl|BL_ORD_ID|508741 sp|Q10499|YDGE_SCHPO Putative flavoprotein C26F1.14C OS=Schizosaccharomyces pombe GN=SPAC26F1.14c PE=2 SV=2
63	PDE_00974	2					gnl|BL_ORD_ID|54192 sp|A1DB13|CFT1_NEOFI Protein cft1 OS=Neosartorya fischeri (strain ATCC 1020 / DSM 3700 / FGSC A1164 / NRRL 181) GN=cft1 PE=3 SV=1
64	PDE_03383	2					gnl|BL_ORD_ID|509079 sp|O13686|YDY5_SCHPO Uncharacterized RWD, RING finger and WD repeat-containing protein C11E3.05 OS=Schizosaccharomyces pombe GN=SPAC11E3.05 PE=1 SV=1
65	PDE_09558	1					gnl|BL_ORD_ID|513131 sp|Q9UT84|YIP6_SCHPO Phospholipid scramblase family protein C343.06c OS=Schizosaccharomyces pombe GN=SPAC343.06c PE=2 SV=1
66	PDE_07073	1					gnl|BL_ORD_ID|323562 sp|Q69ZJ7|RIC1_MOUSE Protein RIC1 homolog OS=Mus musculus GN=Kiaa1432 PE=2 SV=2
67	PDE_01872	6					gnl|BL_ORD_ID|406306 sp|O94474|SKI3_SCHPO Superkiller protein 3 OS=Schizosaccharomyces pombe GN=ski3 PE=2 SV=1
68	PDE_01520	2					gnl|BL_ORD_ID|270813 sp|Q68ED3|PAPD5_MOUSE PAP-associated domain-containing protein 5 OS=Mus musculus GN=Papd5 PE=2 SV=2
69	PDE_01663	3					gnl|BL_ORD_ID|510246 sp|O42653|YF9E_SCHPO ABC1 family protein C10F6.14c OS=Schizosaccharomyces pombe GN=SPAC10F6.14c PE=2 SV=1
70	PDE_02659	1					-
71	PDE_02848		1				gnl|BL_ORD_ID|351381 sp|P0CH07|RL402_SCHPO Ubiquitin-60S ribosomal protein L40 OS=Schizosaccharomyces pombe GN=ubi2 PE=1 SV=1
72	PDE_05651		5				gnl|BL_ORD_ID|305011 sp|O93918|PYC_ASPTE Pyruvate carboxylase OS=Aspergillus terreus GN=pyc PE=2 SV=1
73	PDE_04247		2				gnl|BL_ORD_ID|86937 sp|P14173|DDC_RAT Aromatic-L-amino-acid decarboxylase OS=Rattus norvegicus GN=Ddc PE=1 SV=1
74	PDE_02882		3				gnl|BL_ORD_ID|511548 sp|P53110|YGP9_YEAST Uncharacterized protein YGL159W OS=Saccharomyces cerevisiae GN=YGL159W PE=1 SV=1
75	PDE_00430		1				gnl|BL_ORD_ID|58093 sp|Q80UY1|CI041_MOUSE UPF0586 protein C9orf41 homolog OS=Mus musculus PE=2 SV=1
76	PDE_09949		3				gnl|BL_ORD_ID|234224 sp|O14077|MU138_SCHPO Putative zinc protease mug138 OS=Schizosaccharomyces pombe GN=mug138 PE=1 SV=1
77	PDE_03073		1				gnl|BL_ORD_ID|306338 sp|Q874I4|PYRD_CANAL Dihydroorotate dehydrogenase, mitochondrial OS=Candida albicans GN=URA9 PE=1 SV=1
78	PDE_07378		1				-
79	PDE_01101		2				gnl|BL_ORD_ID|416892 sp|P33300|SUR1_YEAST Mannosyl phosphorylinositol ceramide synthase SUR1 OS=Saccharomyces cerevisiae GN=SUR1 PE=1 SV=1
80	PDE_06171		1				gnl|BL_ORD_ID|91372 sp|P00365|DHE2_NEUCR NAD-specific glutamate dehydrogenase OS=Neurospora crassa GN=gdh-1 PE=1 SV=4
81	PDE_01345		2				gnl|BL_ORD_ID|165403 sp|Q7WUM8|HMP_RHIME Flavohemoprotein OS=Rhizobium meliloti GN=hmp PE=3 SV=2
82	PDE_03608		1				-
83	PDE_03643		1				gnl|BL_ORD_ID|514627 sp|Q06247|YL173_YEAST Putative uncharacterized protein YLR173W OS=Saccharomyces cerevisiae GN=YLR173W PE=1 SV=1
84	PDE_04443		2				-
85	PDE_06345		1				-
86	PDE_06261		2				gnl|BL_ORD_ID|191895 sp|Q6S001|KIF11_DICDI Kinesin-related protein 11 OS=Dictyostelium discoideum GN=kif11 PE=3 SV=1
87	PDE_02195		1				gnl|BL_ORD_ID|508372 sp|Q10255|YD27_SCHPO Uncharacterized protein C56F8.07 OS=Schizosaccharomyces pombe GN=SPAC56F8.07 PE=2 SV=2
88	PDE_04371		2				gnl|BL_ORD_ID|516991 sp|O94296|YOOC_SCHPO Probable phospholipid-transporting ATPase C887.12 OS=Schizosaccharomyces pombe GN=SPBC887.12 PE=2 SV=1
89	PDE_08182		1				gnl|BL_ORD_ID|195391 sp|Q561R9|LACB2_RAT Beta-lactamase-like protein 2 OS=Rattus norvegicus GN=Lactb2 PE=2 SV=1
90	PDE_08472		1				gnl|BL_ORD_ID|510048 sp|O14032|YEMB_SCHPO UPF0664 stress-induced protein C29B12.11c OS=Schizosaccharomyces pombe GN=SPAC29B12.11c PE=2 SV=1
91	PDE_01921		1				gnl|BL_ORD_ID|229942 sp|P21339|MSB1_YEAST Morphogenesis-related protein MSB1 OS=Saccharomyces cerevisiae GN=MSB1 PE=1 SV=1
92	PDE_00990		1				-
93	PDE_02604		1				gnl|BL_ORD_ID|85160 sp|P33750|DCA13_YEAST Protein SOF1 OS=Saccharomyces cerevisiae GN=SOF1 PE=1 SV=1
94	PDE_09368		1				-
95	PDE_01289		3				gnl|BL_ORD_ID|85829 sp|Q0CEI2|DCL2_ASPTN Dicer-like protein 2 OS=Aspergillus terreus (strain NIH 2624 / FGSC A1156) GN=dcl2 PE=3 SV=2
96	PDE_01741		2				gnl|BL_ORD_ID|114462 sp|P53695|EXO1_SCHPO Exodeoxyribonuclease 1 OS=Schizosaccharomyces pombe GN=exo1 PE=1 SV=1
97	PDE_04319		1				gnl|BL_ORD_ID|232698 sp|P53320|MTM1_YEAST Mitochondrial carrier protein MTM1 OS=Saccharomyces cerevisiae GN=MTM1 PE=1 SV=1
98	PDE_03651		1				gnl|BL_ORD_ID|408887 sp|P40317|SOK1_YEAST Protein SOK1 OS=Saccharomyces cerevisiae GN=SOK1 PE=1 SV=2
99	PDE_05790		2				gnl|BL_ORD_ID|292778 sp|Q01939|PRS8_YEAST 26S protease regulatory subunit 8 homolog OS=Saccharomyces cerevisiae GN=RPT6 PE=1 SV=4
100	PDE_08049		1				gnl|BL_ORD_ID|505072 sp|Q10094|YAOF_SCHPO Uncharacterized protein C11D3.15 OS=Schizosaccharomyces pombe GN=SPAC11D3.15 PE=2 SV=1
101	PDE_08758		2				gnl|BL_ORD_ID|97370 sp|Q5BCG1|DPNP_EMENI 3&apos;(2&apos;),5&apos;-bisphosphate nucleotidase OS=Emericella nidulans GN=AN1769 PE=1 SV=1
102	PDE_01288		3				gnl|BL_ORD_ID|127401 sp|Q08908|FRE5_YEAST Ferric reductase transmembrane component 5 OS=Saccharomyces cerevisiae GN=FRE5 PE=2 SV=1
103	PDE_01063		1				-
104	PDE_06406		2				gnl|BL_ORD_ID|28286 sp|Q6C8M8|ATG26_YARLI Sterol 3-beta-glucosyltransferase OS=Yarrowia lipolytica GN=ATG26 PE=3 SV=3
