# Supplementary material for: The Transcription Factor PoCon7 Is Essential for Fungal Viability and Regulates Chitinase Gene Expression in Penicillium oxalicum
Source: Int J Mol Sci. 2025 Dec 28;27(1):333. doi: 10.3390/ijms27010333 (PMC12785316; doi:10.3390/ijms27010333)
Supplement: Supplementary file 1 [file ijms-27-00333-s001.zip › Supplementary Spreadsheet S10 Prediction of potential phosphorylation sites of PoCon7.xlsx]

## Sheet: Sheet1
position	amino acid	score	Kinase
8	Y	0.738	unsp
14	T	0.501	cdc2
15	S	0.758	unsp
17	T	0.75	PKC
24	Y	0.637	unsp
30	S	0.648	unsp
38	Y	0.915	unsp
39	S	0.869	unsp
41	T	0.513	p38MAPK
52	S	0.934	unsp
54	S	0.572	unsp
56	T	0.713	unsp
56	T	0.545	cdc2
61	Y	0.81	unsp
73	Y	0.786	unsp
88	S	0.641	DNAPK
100	T	0.504	cdc2
103	S	0.522	DMAPK
108	S	0.919	unsp
108	S	0.636	cdk5
108	S	0.506	GSK3
110	T	0.55	PKG
111	Y	0.648	unsp
115	Y	0.516	INSR
116	S	0.653	unsp
116	S	0.634	cdk5
116	S	0.521	GSK3
116	S	0.517	p38MAPK
128	Y	0.714	unsp
148	Y	0.52	EGFR
159	Y	0.562	unsp
161	S	0.561	unsp
161	S	0.513	cdk5
166	T	0.932	unsp
166	T	0.715	PKC
168	Y	0.525	unsp
204	Y	0.797	unsp
218	S	0.712	PKC
224	T	0.949	unsp
244	S	0.991	unsp
274	S	0.987	unsp
304	S	0.636	DMAPK
330	S	0.968	unsp
332	Y	0.628	unsp
338	Y	0.637	unsp
