# Supplementary material for: The Transcription Factor PoCon7 Is Essential for Fungal Viability and Regulates Chitinase Gene Expression in Penicillium oxalicum
Source: Int J Mol Sci. 2025 Dec 28;27(1):333. doi: 10.3390/ijms27010333 (PMC12785316; doi:10.3390/ijms27010333)
Supplement: Supplementary file 1 [file ijms-27-00333-s001.zip › Supplementary Spreadsheet S11 Primers used in this study.xlsx]

## Sheet: Sheet1
Primers used in this study
Primers	Sequences
hph-F	CGACGTTAACTGATATTGAAGGA
hph-R	CAACCCAGGGGCTGGTGACGGAA
con7-B-UF	CTCGACTGGAGAGTCGATTTCC
con7-B-UR	CCTTCAATATCAGTTAACGTCGTTAGGTTCTCTTGGCACCGTGAGAC
con7-B-DF	CCGTCACCAGCCCCTGGGTTGAATAAAAGCACACACACACATAC
con7-B-DR	CCTGCCGGGCCCTGACAGCCGAG
con7-B-CSF	CATCGAATCGTGAAAAAAGGATA
con7-B-CSR	GAGCGCTAGACCCAAGCCACAGG
con7-B-YZF	GTTCATTGGACTCTTTGCTTTC
con7-B-YZR	GCCGTAGCGAAGAGGGATCAG
hph-YZF	GTACTCGCCGATAGTGGAAACCG
hph-YZR	CTGCTAATAAGAGTCACACTTC
con7-A-UF	CAGGAAAACCTTTTTCTGCGCCG
con7-A-UR	CCTTCAATATCAGTTAACGTCGTCGTTCCCGTTCTTCCGCGGCC
con7-A-DF	CCGTCACCAGCCCCTGGGTTGAATAAAAGCACACACACACATAC
con7-A-DR	CCTGCCGGGCCCTGACAGCCGAG
con7-A-CSF	CGACTTCCGTCACTACTGCCGCG
con7-A-CSR	GAGCGCTAGACCCAAGCCACAGG
con7-A-YZF	CGCGTCTGCAGCCTCGAAAGC
con7-A-YZR	GCCGTAGCGAAGAGGGATCAG
Con7-C-UF	CCAGGAAACGCCTTGCGATGCG
Con7-C-UR	CCTTCAATATCAGTTAACGTCGATAAAAGTCGGGGATGCGGCGC
Con7-C-DF	CGTCACCAGCCCCTGGGTTGATGTACAAGTGTGGATGGAACGGTTG
Con7-C-DR	CAAGACCAGTGGTAGAGTCCTAG
Con7-C-CSF	CGCAGTCAATAATAATCTACCAC
Con7-C-CSR	CAATCAAATATCACCAGTGAAGG
Con7-C-YZF	CGCGTCTGCAGCCTCGAAAGC
Con7-C-YZR	CTGCGGCCCCGCGAAATCTAGTG
Con7-D-UF	CCAGGAAACGCCTTGCGATGCG
Con7-D-UR	CCTTCAATATCAGTTAACGTCGATAAAAGTCGGGGATGCGGCGC
Con7-D-DF	CGTCACCAGCCCCTGGGTTGATGGCCCAAACCCGCAGTACTCC
Con7-D-DR	GTAAACCATTCCGTTGCTGGGG
Con7-D-CSF	CGCAGTCAATAATAATCTACCAC
Con7-D-CSR	GATGGGTCAGAGGAGCCAGGAGCG
Con7-D-YZF	CGCGTCTGCAGCCTCGAAAGC
Con7-D-YZR	GTGATGGCAGAGGGAGTGGGCTG
snf1-DF	CGTCACCAGCCCCTGGGTTGGCTGCACGAAATTTGCACTCCCC
snf1-DR	GCTGTGCTACGTCACTCTGAG
snf1-CSR	GCTTCCAGACTTGGACATGATG
gfp-F	ATGGTGAGCAAGGGCGAGGAGCTGT
gfp-R	TTCAATATCAGTTAACGTCGTTACTTGTACAGCTCGTCCATGCCG
Con7-GFP-UR	CAGCTCCTCGCCCTTGCTCACCATTCCTCCTCCTCCCTCACGTTGCTGGTATACAGGGC
Con7-GFP-UF	CAACTCTCAACCCGGTGGTGCGC
Con7-GFP-DF	CCGTCACCAGCCCCTGGGTTGAATAAAAGCACACACACACATAC
Con7-GFP-CSF	CTCTTGCCTCGTTGCCCGCCTCC
Con7-GFP-CSR	GAGCGCTAGACCCAAGCCACAGG
Con7-GFP-DR	CCTGCCGGGCCCTGACAGCCGAG
Snf1-TAP-UF	CTCGCATTACCTCTCTTTTTAC
Snf1-TAP-UR	CTTGTCGTCGTCGTCCTTGTAGTCGCTGGCGACAGCTAGTTGTGC
Snf1-TAP-CSF	CTTGCTCATCGACAGCAACAAAAG
actin-RT-F	GTTCCATTCTCGCCTCCCTCT
actin-RT-R	AGAAGCACTTGCGGTGAACGA
brlA-RT-F	CCGATTACGATCCTGAGTTCCGAG
brlA-RT-R	CTAGTCCTCCCAGCCATCCACG
abr2-RT-F	GACCCACTTGAGCAACGGCATGG
abr2-RT-R	TCAGTTTCTATGGGCACGGG
chi18A-1F	GTCAAAATTATTTTGAGACGT
chi18A-1R	CTGCAGAAGTGCAGAGCATCTG
chi18A-2F	GTACTTGCCCGAGTCATCTGATG
chi18A-2R	CCTGCAAAATGATCTCGACATT
chi18A-3F	CGTTCCTGCAGCTCGCACCGAC
chi18A-3R	GGGTGGGGGAGTGGAGGCGTTG
chi18A-4F	CAACTGGGTGAGTGCCATTTCG
chi18A-4R	GCAAATGCATAGAGAACGTGGGTG
chi18A-5F	CCGGAGAGGTCTACCTTTCTG
chi18A-5R	GATAGAAAGAAGGACTTTGAG
PDE_06566-1F	CCAGAGGAACCACATGCCGCC
PDE_06566-1R	GACGTTGATAATATCAGTGATG
PDE_06566-2F	GAGCAGTCCAGACTTTCTCCTC
PDE_06566-2R	GCAATGAAACCACCATTGGCCTG
PDE_06566-3F	CAGCAATCAAGGCATCGGCATC
PDE_06566-3R	GGGCTATTCAATGGACAAAGTC
PDE_06566-4F	GACAGCCCGCCCTCGGGGGGTC
PDE_06566-4R	CAGATAGCAGATGGGTGCTCG
PDE_06566-5F	CGTGATTTCCGCTCTTGGATC
PDE_06566-5R	CAACACGCGAGTGATGTGGATG
YZF	TAATACGACTCACTATAGGGC
ADYZR	CATGGCCAAGATTGAAACTTAGAG
BDYZR	GCTATGACCATGATTACGCC
Con7-AD-UF	CATACGACGTACCAGATTACGCTATGGACCGACCCACCGCCGAG
Con7-AD-UR	TGGAATTCACTGGCCTCCATGGCCATCCGCTCAATCTCCTCG
Con7-AD-DF	CATACGACGTACCAGATTACGCTCCTGAAGAGTTCAAGGAGATC
Con7-AD-DR	TGGAATTCACTGGCCTCCATGGCTTACTCACGTTGCTGGTATAC
Gal83-BDF	GCTGATCTCAGAGGAGGACCTGATGGGCAACAATCCGTCCAAGG
Gal83-BDR	CCGGGAATTCGGCCTCCATGGCTCACTCTGCGATATCCCCAGTTG
Snf1-BDF	GCTGATCTCAGAGGAGGACCTGATGGCCGCCGCCCTCAACGAG
Snf1-BDR	CCGGGAATTCGGCCTCCATGGCCTAGCTGGCGACAGCTAGTTG
Snf4-BDF	GCTGATCTCAGAGGAGGACCTGATGACGAAGGCGGAAGACAC
Snf4-BDR	CCGGGAATTCGGCCTCCATGGCTCATACTTCGTCAGTCTCTCC
