# Supplementary material for: The Transcription Factor PoCon7 Is Essential for Fungal Viability and Regulates Chitinase Gene Expression in Penicillium oxalicum
Source: Int J Mol Sci. 2025 Dec 28;27(1):333. doi: 10.3390/ijms27010333 (PMC12785316; doi:10.3390/ijms27010333)
Supplement: Supplementary file 1 [file ijms-27-00333-s001.zip › Supplementary Spreadsheet S2 BLASTP results of PoCon7.xlsx]

## Sheet: Sheet1
	BLASTP results in different organisms using PoFif1 as a query
	Organisms	Description/Definition	Accession(NCBI/Uniprot/JGI)	E value	Percent identtity (%)
Eurotiomycetes	Penicillium ucsense	Zinc finger C2H2 type domain-containing protein [Penicillium ucsense]	KAF7716639.1	0	96.5
	Penicillium brasilianum	Putative C2H2 transcription factor	CEJ60691.1	5e-105	85.51
	Penicillium chrysogenum Wisconsin 54-1255	Pc22g21070	CAP99395.1	4e-161	79.94
	Aspergillus nidulans FGSC A4	hypothetical protein	XP_050467047.1	6e-136	69.58
	Aspergillus niger CBS 513.88	hypothetical protein	Aspni_DSM_1|156787	3.21e-60	79.6
	Aspergillus oryzae RIB40	uncharacterized protein AO090011000553	XP_023093549.1	1e-125	64.39
Dothideomycetes	Passalora fulva	C2H2 finger domain transcription factor CON7	XP_047764756.1	2e-63	44.63
	Alternaria alternata	hypothetical protein AA0117_g801	RYN83722.1	3e-57	51.71
	Blumeria graminis f. sp. hordei DH14	putative transcriptional regulator	CCU76733.1	8e-67	55
Leotiomycetes	Botrytis cinerea T4	hypothetical protein	Botcin1| 4184	1.29e-07	58.5
	Neurospora crassa OR74A	uncharacterized protein NCU07846	XP_011393948.1	7e-54	59.07
Sordariomycetes	Trichoderma reesei QM6a	uncharacterized protein TRIREDRAFT_58628	XP_006963862.1	2e-64	46.35
	Fusarium oxysporum Fo47	hypothetical protein FOZG_11586	EWZ35731.1	5e-59	51.52
	Fusarium graminearum PH-1	C2H2 finger domain transcription factor CON7	XP_011321497.1	2e-57	45.64
	Magnaporthe oryzae 70-15	C2H2 finger domain transcription factor CON7	XP_003712849.1	3e-80	50.76
	Beauveria bassiana ARSEF 2860	putative transcriptional regulator	XP_008597077.1	9e-72	47.59
	Metarhizium acridum CQMa 102	putative transcriptional regulator	EFY92382.1	7e-61	46.56
