# Supplementary material for: The Transcription Factor PoCon7 Is Essential for Fungal Viability and Regulates Chitinase Gene Expression in Penicillium oxalicum
Source: Int J Mol Sci. 2025 Dec 28;27(1):333. doi: 10.3390/ijms27010333 (PMC12785316; doi:10.3390/ijms27010333)
Supplement: Supplementary file 1 [file ijms-27-00333-s001.zip › Supplementary Spreadsheet S3 DAP-seq of Con7 .xlsx]

## Sheet: Con7.anno
PeakID	Chrom	Start	End	Pvalue	GeneID	Symbol	GeneStart	GeneEnd	GeneStrand	TranscriptID	DistanceToTSS	GO_C	GO_P	GO_F	Pathway	Annotation
Con7_peak_1	KB644408.1	3357	3507	4.30547	PDE_00001	PDE_00001	2335	3690	2	PDE_00001	183					Promoter (<=1kb)		-
Con7_peak_2	KB644408.1	89895	90052	7.90465	PDE_00035	PDE_00035	92180	93229	1	PDE_00035	-2128			GO:0016616,GO:0051287	6200112001100	Promoter (2-3kb)		gnl|BL_ORD_ID|86952 sp|P44501|DDH_HAEIN 2-hydroxyacid dehydrogenase homolog OS=Haemophilus influenzae GN=ddh PE=3 SV=1
Con7_peak_3	KB644408.1	215147	215315	5.73389	PDE_00085	PDE_00085	214177	217190	1	PDE_00085	970	GO:0000124,GO:0000124,GO:0000124,GO:0000124,GO:0000124,GO:0000124		GO:0003712		Promoter (<=1kb)		gnl|BL_ORD_ID|509181 sp|O14174|YE5A_SCHPO Uncharacterized protein C4D7.10c OS=Schizosaccharomyces pombe GN=SPAC4D7.10c PE=2 SV=1
Con7_peak_4	KB644408.1	396982	397196	6.82975	PDE_00150	PDE_00150	396703	397650	1	PDE_00150	279		GO:0051301		517103010	Promoter (<=1kb)		gnl|BL_ORD_ID|52186 sp|P36589|CDC14_SCHPO Cell division control protein 14 OS=Schizosaccharomyces pombe GN=cdc14 PE=1 SV=1
Con7_peak_5	KB644408.1	472457	472637	4.46729	PDE_00175	PDE_00175	472196	472714	1	PDE_00175	261				4141	Promoter (<=1kb)		gnl|BL_ORD_ID|169483 sp|P40920|HSP30_EMENI 30 kDa heat shock protein OS=Emericella nidulans GN=hsp30 PE=2 SV=1
Con7_peak_6	KB644408.1	667434	667663	5.49868	PDE_00248	PDE_00248	668430	669996	1	PDE_00248	-767					Promoter (<=1kb)		gnl|BL_ORD_ID|515406 sp|Q04018|YM79_YEAST Uncharacterized protein YMR244W OS=Saccharomyces cerevisiae GN=YMR244W PE=2 SV=1
Con7_peak_7	KB644408.1	704840	704986	5.14347	PDE_00261	PDE_00261	705205	706268	1	PDE_00261	-219	GO:0005634,GO:0005634,GO:0005634	GO:0006366,GO:0006366	GO:0046982,GO:0016740	5202	Promoter (<=1kb)		gnl|BL_ORD_ID|411754 sp|O14311|SPT3_SCHPO Protein spt3 OS=Schizosaccharomyces pombe GN=spt3 PE=2 SV=2
Con7_peak_8	KB644408.1	807070	807296	4.97012	PDE_00298	PDE_00298	806790	808661	2	PDE_00298	1365	GO:0016021,GO:0016021	GO:0006811	GO:0016491		Promoter (1-2kb)		gnl|BL_ORD_ID|127394 sp|P32791|FRE1_YEAST Ferric/cupric reductase transmembrane component 1 OS=Saccharomyces cerevisiae GN=FRE1 PE=1 SV=1
Con7_peak_9	KB644408.1	828081	828254	4.77346	PDE_00308	PDE_00308	828982	829833	1	PDE_00308	-728					Promoter (<=1kb)		-
Con7_peak_10	KB644408.1	960189	960336	5.17844	PDE_00359	PDE_00359	959059	960276	2	PDE_00359	0	GO:0005840,GO:0005840,GO:0005840,GO:0005840	GO:0006396,GO:0006396	GO:0003725,GO:0004525		Promoter (<=1kb)		gnl|BL_ORD_ID|358450 sp|P36516|RM03_YEAST 54S ribosomal protein L3, mitochondrial OS=Saccharomyces cerevisiae GN=MRPL3 PE=1 SV=2
Con7_peak_11	KB644408.1	1061995	1062190	5.68051	PDE_00388	PDE_00388	1061996	1062980	1	PDE_00388	0				76001100	Promoter (<=1kb)		-
Con7_peak_12	KB644408.1	1082763	1082915	7.07044	PDE_00398	PDE_00398	1082120	1083407	1	PDE_00398	643			GO:0008270,GO:0016491	510004001100	Promoter (<=1kb)		gnl|BL_ORD_ID|91899 sp|Q58D31|DHSO_BOVIN Sorbitol dehydrogenase OS=Bos taurus GN=SORD PE=2 SV=3
Con7_peak_13	KB644408.1	1125427	1125855	15.3143	PDE_00413	PDE_00413	1125180	1125661	2	PDE_00413	0					Promoter (<=1kb)		-
Con7_peak_14	KB644408.1	1147089	1147307	4.48877	PDE_00419	PDE_00419	1142465	1147624	1	PDE_00419	4624	GO:0016021,GO:0016021		GO:0016853		Exon (PDE_00419/PDE_00419, exon 1 of 1)		-
Con7_peak_15	KB644408.1	1152439	1152647	6.01365	PDE_00421	PDE_00421	1151793	1153453	2	PDE_00421	806	GO:0016021,GO:0016021		GO:0022857	3440	Promoter (<=1kb)		gnl|BL_ORD_ID|165613 sp|P19807|HNM1_YEAST Choline transport protein OS=Saccharomyces cerevisiae GN=HNM1 PE=1 SV=1
Con7_peak_16	KB644408.1	1198795	1198951	4.14656	PDE_00436	PDE_00436	1198809	1201348	1	PDE_00436	0	GO:0005634,GO:0005634,GO:0005634	GO:0006351,GO:0006351	GO:0003677,GO:0000981,GO:0008270	4.11104e+23	Promoter (<=1kb)		gnl|BL_ORD_ID|515750 sp|O59741|YN25_SCHPO Uncharacterized transcriptional regulatory protein C530.05 OS=Schizosaccharomyces pombe GN=SPBC530.05 PE=2 SV=1
Con7_peak_17	KB644408.1	1312273	1312426	5.32657	PDE_00473	PDE_00473	1311450	1313012	1	PDE_00473	823	GO:0005737,GO:0005737	GO:0044208,GO:0044208	GO:0004019,GO:0005525,GO:0000287	1.24e+18	Promoter (<=1kb)		gnl|BL_ORD_ID|303303 sp|B6GWE7|PURA_PENCW Adenylosuccinate synthetase OS=Penicillium chrysogenum (strain ATCC 28089 / DSM 1075 / Wisconsin 54-1255) GN=Pc06g01770 PE=3 SV=1
Con7_peak_18	KB644408.1	1594034	1594191	5.5576	PDE_00573	PDE_00573	1589058	1593956	2	PDE_00573	-78					Promoter (<=1kb)		-
Con7_peak_19	KB644408.1	1599499	1599655	5.16292	PDE_00576	PDE_00576	1599091	1600961	2	PDE_00576	1306	GO:0005672,GO:0005672,GO:0005672,GO:0005672,GO:0005672,GO:0005672	GO:0006367,GO:0006367	GO:0003743	302205203	Promoter (1-2kb)		gnl|BL_ORD_ID|443106 sp|Q9USU9|TOA1_SCHPO Transcription initiation factor IIA large subunit OS=Schizosaccharomyces pombe GN=toa1 PE=1 SV=1
Con7_peak_20	KB644408.1	1603109	1603279	4.51236	PDE_00577	PDE_00577	1602035	1604020	2	PDE_00577	741		GO:1904668,GO:1904668,GO:1904668,GO:1904668,GO:1904668	GO:0010997,GO:0097027	4.11104e+33	Promoter (<=1kb)		gnl|BL_ORD_ID|406767 sp|P78972|SLP1_SCHPO WD repeat-containing protein slp1 OS=Schizosaccharomyces pombe GN=slp1 PE=1 SV=1
Con7_peak_21	KB644408.1	1758517	1758694	6.82975	PDE_00619	PDE_00619	1757448	1761781	1	PDE_00619	1069			GO:0004540,GO:0003723		Promoter (1-2kb)		gnl|BL_ORD_ID|413071 sp|P24276|SSD1_YEAST Protein SSD1 OS=Saccharomyces cerevisiae GN=SSD1 PE=1 SV=1
Con7_peak_22	KB644408.1	1763983	1764173	4.35394	PDE_00620	PDE_00620	1763385	1765040	2	PDE_00620	867			GO:0016740	4120	Promoter (<=1kb)		gnl|BL_ORD_ID|457184 sp|Q16763|UBE2S_HUMAN Ubiquitin-conjugating enzyme E2 S OS=Homo sapiens GN=UBE2S PE=1 SV=2
Con7_peak_23	KB644408.1	1789722	1789893	6.43568	PDE_00629	PDE_00629	1789770	1790811	2	PDE_00629	918	GO:0005840,GO:0005840,GO:0005840,GO:0005840	GO:0006412,GO:0006412	GO:0003735	517103010	Promoter (<=1kb)		gnl|BL_ORD_ID|353194 sp|P05739|RL6B_YEAST 60S ribosomal protein L6-B OS=Saccharomyces cerevisiae GN=RPL6B PE=1 SV=4
Con7_peak_24	KB644408.1	1883126	1883338	5.04605	PDE_00661	PDE_00661	1882005	1884575	1	PDE_00661	1121		GO:0005975			Promoter (1-2kb)		gnl|BL_ORD_ID|411731 sp|Q8TB22|SPT20_HUMAN Spermatogenesis-associated protein 20 OS=Homo sapiens GN=SPATA20 PE=1 SV=3
Con7_peak_25	KB644408.1	1896451	1896608	5.14347	PDE_00666	PDE_00666	1896269	1898945	1	PDE_00666	182			GO:0016746	4146	Promoter (<=1kb)		gnl|BL_ORD_ID|44835 sp|P80235|CACM_YEAST Putative mitochondrial carnitine O-acetyltransferase OS=Saccharomyces cerevisiae GN=YAT1 PE=1 SV=2
Con7_peak_26	KB644408.1	2037179	2037349	5.12603	PDE_00715	PDE_00715	2036241	2037747	2	PDE_00715	398	GO:0016021,GO:0016021		GO:0000062		Promoter (<=1kb)		gnl|BL_ORD_ID|3503 sp|Q20507|ACBP3_CAEEL Acyl-CoA-binding protein homolog 3 OS=Caenorhabditis elegans GN=acbp-3 PE=2 SV=2
Con7_peak_27	KB644408.1	2093017	2093238	7.03086	PDE_00737	PDE_00737	2094144	2094491	1	PDE_00737	-906					Promoter (<=1kb)		-
Con7_peak_28	KB644408.1	2278491	2278644	7.03632	PDE_00794	PDE_00794	2278021	2279160	1	PDE_00794	470			GO:0051213,GO:0071949		Promoter (<=1kb)		gnl|BL_ORD_ID|513375 sp|P47181|YJ9S_YEAST Uncharacterized protein YJR154W OS=Saccharomyces cerevisiae GN=YJR154W PE=1 SV=1
Con7_peak_29	KB644408.1	2375766	2375943	6.95847	PDE_00833	PDE_00833	2375194	2376498	1	PDE_00833	572			GO:0016491	9.82008e+62	Promoter (<=1kb)		gnl|BL_ORD_ID|9281 sp|P54202|ADH2_EMENI Alcohol dehydrogenase 2 OS=Emericella nidulans GN=alcB PE=3 SV=2
Con7_peak_30	KB644408.1	2566257	2566687	5.417	PDE_00899	PDE_00899	2564543	2567751	1	PDE_00899	1714	GO:0016021,GO:0016021	GO:0055085			Promoter (1-2kb)		gnl|BL_ORD_ID|509017 sp|P87122|YDL6_SCHPO Putative cation exchanger C3A12.06c OS=Schizosaccharomyces pombe GN=SPAC3A12.06c PE=2 SV=1
Con7_peak_31	KB644408.1	2780754	2781108	4.46729	PDE_00967	PDE_00967	2781419	2781997	1	PDE_00967	-311					Promoter (<=1kb)		-
Con7_peak_32	KB644408.1	3154993	3155156	5.68051	PDE_01056	PDE_01056	3156037	3157348	1	PDE_01056	-881	GO:0030176,GO:0030176,GO:0030176,GO:0030176,GO:0030176,GO:0030176	GO:0071586,GO:0071586	GO:0004222	90001110	Promoter (<=1kb)		gnl|BL_ORD_ID|315434 sp|O94448|RCE1_SCHPO Probable CAAX prenyl protease 2 OS=Schizosaccharomyces pombe GN=SPAC1687.02 PE=2 SV=1
Con7_peak_33	KB644408.1	3284033	3284189	5.49868	PDE_01098	PDE_01098	3284475	3285083	2	PDE_01098	894					Promoter (<=1kb)		-
Con7_peak_34	KB644408.1	3517459	3517631	7.55469	PDE_01161	PDE_01161	3517370	3519074	2	PDE_01161	1443	GO:0005634,GO:0005634,GO:0005634	GO:0018026,GO:0018026,GO:0032259	GO:0016279,GO:0008168		Promoter (1-2kb)		gnl|BL_ORD_ID|328386 sp|Q12504|RKM4_YEAST Ribosomal N-lysine methyltransferase 4 OS=Saccharomyces cerevisiae GN=RKM4 PE=1 SV=1
Con7_peak_35	KB644408.1	3580393	3580539	7.03086	PDE_01182	PDE_01182	3578200	3578574	1	PDE_01182	2193					Promoter (2-3kb)		-
Con7_peak_36	KB644409.1	23751	24007	5.83759	PDE_01257	PDE_01257	22986	24757	2	PDE_01257	750	GO:0016021,GO:0016021		GO:0022857	1.24e+18	Promoter (<=1kb)		gnl|BL_ORD_ID|510884 sp|Q9US37|YFZ4_SCHPO Uncharacterized transporter C1039.04 OS=Schizosaccharomyces pombe GN=SPAC1039.04 PE=2 SV=1
Con7_peak_37	KB644409.1	926106	926258	5.86514	PDE_01542	PDE_01542	923594	926369	2	PDE_01542	111			GO:0008270	4137	Promoter (<=1kb)		gnl|BL_ORD_ID|243796 sp|P97432|NBR1_MOUSE Next to BRCA1 gene 1 protein OS=Mus musculus GN=Nbr1 PE=1 SV=1
Con7_peak_38	KB644409.1	979784	979943	4.76867	PDE_01559	PDE_01559	979720	980702	2	PDE_01559	759					Promoter (<=1kb)		-
Con7_peak_39	KB644409.1	1033747	1033897	5.31966	PDE_01574	PDE_01574	1031428	1034139	1	PDE_01574	2319	GO:0000935,GO:0000935,GO:0005886,GO:0005886,GO:0005886		GO:0016308,GO:0052812,GO:0052811,GO:0005543,GO:0016307,GO:0005524	5.23101e+58	Promoter (2-3kb)		gnl|BL_ORD_ID|185257 sp|O13853|ITS3_SCHPO Phosphatidylinositol-4-phosphate 5-kinase its3 OS=Schizosaccharomyces pombe GN=its3 PE=1 SV=3
Con7_peak_40	KB644409.1	1437928	1438196	6.66824	PDE_01719	PDE_01719	1436941	1438630	1	PDE_01719	987	GO:0016021,GO:0016021		GO:0016705,GO:0004497,GO:0005506,GO:0020037		Promoter (<=1kb)		gnl|BL_ORD_ID|70734 sp|O75881|CP7B1_HUMAN 25-hydroxycholesterol 7-alpha-hydroxylase OS=Homo sapiens GN=CYP7B1 PE=1 SV=2
Con7_peak_41	KB644409.1	1532734	1532919	6.05256	PDE_01760	PDE_01760	1531865	1533702	1	PDE_01760	869	GO:0005886,GO:0005886,GO:0005886,GO:0016021,GO:0016021				Promoter (<=1kb)		gnl|BL_ORD_ID|268888 sp|O93956|PALI_EMENI pH-response regulator protein palI/RIM9 OS=Emericella nidulans GN=palI PE=1 SV=2
Con7_peak_42	KB644409.1	1662006	1662231	4.1872	PDE_01801	PDE_01801	1661121	1662902	2	PDE_01801	671			GO:0005525		Promoter (<=1kb)		gnl|BL_ORD_ID|403661 sp|P42207|SEPT1_DROME Septin-1 OS=Drosophila melanogaster GN=Sep1 PE=1 SV=1
Con7_peak_43	KB644409.1	1745348	1745502	4.05679	PDE_01836	PDE_01836	1745290	1746562	2	PDE_01836	1060				5.65011e+22	Promoter (1-2kb)		gnl|BL_ORD_ID|249489 sp|O55125|NIPS1_MOUSE Protein NipSnap homolog 1 OS=Mus musculus GN=Nipsnap1 PE=1 SV=1
Con7_peak_44	KB644409.1	1994070	1994262	4.3517	PDE_01933	PDE_01933	1991447	1994857	1	PDE_01933	2623	GO:0005634,GO:0005634,GO:0005634		GO:0003677,GO:0005524,GO:0004386,GO:0016787	4550	Promoter (2-3kb)		gnl|BL_ORD_ID|121554 sp|O74842|FFT2_SCHPO Uncharacterized ATP-dependent helicase fft2 OS=Schizosaccharomyces pombe GN=fft2 PE=1 SV=1
Con7_peak_45	KB644409.1	2055141	2055334	3.68752	PDE_01957	PDE_01957	2054144	2055718	1	PDE_01957	997					Promoter (<=1kb)		-
Con7_peak_46	KB644409.1	2284915	2285067	6.67825	PDE_02036	PDE_02036	2282824	2285059	1	PDE_02036	2091	GO:0030907,GO:0030907,GO:0030907,GO:0030907,GO:0030907	GO:0000083,GO:0000083,GO:0000083,GO:0000083,GO:0048315,GO:0048315,GO:0048315,GO:0030435,GO:0030435,GO:0051301	GO:0003677	4111	Promoter (2-3kb)		gnl|BL_ORD_ID|319518 sp|P41412|RES2_SCHPO Cell division cycle-related protein res2/pct1 OS=Schizosaccharomyces pombe GN=res2 PE=1 SV=1
Con7_peak_47	KB644410.1	78952	79200	6.08731	PDE_02132	PDE_02132	78526	79566	2	PDE_02132	366					Promoter (<=1kb)		gnl|BL_ORD_ID|518420 sp|P54549|YQJL_BACSU Uncharacterized protein yqjL OS=Bacillus subtilis GN=yqjL PE=4 SV=1
Con7_peak_48	KB644410.1	542347	542512	6.63136	PDE_02291	PDE_02291	541393	543177	1	PDE_02291	954		GO:0042546,GO:0042546			Promoter (<=1kb)		gnl|BL_ORD_ID|149953 sp|P38678|GS1_NEUCR Glucan synthesis regulatory protein OS=Neurospora crassa GN=gs-1 PE=2 SV=1
Con7_peak_49	KB644410.1	852952	853098	5.31966	PDE_02364	PDE_02364	851681	853829	1	PDE_02364	1271		GO:0006511,GO:0006511,GO:0016579,GO:0016579	GO:0004843		Promoter (1-2kb)		gnl|BL_ORD_ID|458792 sp|B4PIW8|UBP36_DROYA Ubiquitin carboxyl-terminal hydrolase 36 OS=Drosophila yakuba GN=Usp36 PE=3 SV=1
Con7_peak_50	KB644410.1	885488	885683	4.79963	PDE_02377	PDE_02377	884995	886453	1	PDE_02377	493	GO:0016021,GO:0016021	GO:0006879,GO:0006879,GO:0000002,GO:0000002	GO:0001409		Promoter (<=1kb)		gnl|BL_ORD_ID|512363 sp|P38988|YHM1_YEAST Putative mitochondrial carrier protein YHM1/SHM1 OS=Saccharomyces cerevisiae GN=YHM1 PE=1 SV=1
Con7_peak_51	KB644410.1	942018	942210	8.2592	PDE_02394	PDE_02394	940175	942654	2	PDE_02394	444	GO:0005774,GO:0005774,GO:0005774,GO:0005774,GO:0005774,GO:0016021,GO:0016021			4.11104e+18	Promoter (<=1kb)		gnl|BL_ORD_ID|473153 sp|P43585|VTC2_YEAST Vacuolar transporter chaperone 2 OS=Saccharomyces cerevisiae GN=VTC2 PE=1 SV=1
Con7_peak_52	KB644410.1	1014228	1014480	4.79963	PDE_02418	PDE_02418	1012451	1013996	2	PDE_02418	-232		GO:0045493,GO:0045493	GO:0031176		Promoter (<=1kb)		gnl|BL_ORD_ID|476944 sp|A2QFV7|XYNC_ASPNC Probable endo-1,4-beta-xylanase C OS=Aspergillus niger (strain CBS 513.88 / FGSC A1513) GN=xlnC PE=2 SV=1
Con7_peak_53	KB644410.1	1053431	1053612	5.12913	PDE_02431	PDE_02431	1053387	1054556	2	PDE_02431	944		GO:0000079,GO:0000079,GO:0000079,GO:0000079	GO:0019901,GO:0016301	4111	Promoter (<=1kb)		gnl|BL_ORD_ID|289825 sp|Q06712|PREG_NEUCR Nuc-1 negative regulatory protein preg OS=Neurospora crassa GN=preg PE=1 SV=1
Con7_peak_54	KB644410.1	1233126	1233283	5.45543	PDE_02498	PDE_02498	1229337	1233543	2	PDE_02498	260		GO:0007165,GO:0007165,GO:0007165,GO:0007165,GO:0007165	GO:0035091,GO:0016757	52000521204014	Promoter (<=1kb)		gnl|BL_ORD_ID|321595 sp|Q10164|RGA2_SCHPO Probable Rho-type GTPase-activating protein 2 OS=Schizosaccharomyces pombe GN=rga2 PE=1 SV=1
Con7_peak_55	KB644410.1	1249847	1250057	8.51325	PDE_02506	PDE_02506	1249792	1251807	2	PDE_02506	1750					Promoter (1-2kb)		-
Con7_peak_56	KB644410.1	1347221	1347370	6.62854	PDE_02535	PDE_02535	1346001	1348125	2	PDE_02535	755	GO:0016021,GO:0016021		GO:0022857		Promoter (<=1kb)		gnl|BL_ORD_ID|165999 sp|P53389|HOL1_YEAST Protein HOL1 OS=Saccharomyces cerevisiae GN=HOL1 PE=1 SV=1
Con7_peak_57	KB644410.1	1516303	1516449	4.56596	PDE_02588	PDE_02588	1514568	1516799	1	PDE_02588	1735					Promoter (1-2kb)		gnl|BL_ORD_ID|514376 sp|O13796|YKY1_SCHPO Uncharacterized protein C1142.01 OS=Schizosaccharomyces pombe GN=SPAC1142.01 PE=1 SV=2
Con7_peak_58	KB644410.1	1776732	1776936	4.63676	PDE_02682	PDE_02682	1776621	1777636	2	PDE_02682	700	GO:0005576	GO:0045493,GO:0045493	GO:0031176,GO:0030248		Promoter (<=1kb)		gnl|BL_ORD_ID|476898 sp|P55332|XYNA_EMENI Endo-1,4-beta-xylanase A OS=Emericella nidulans GN=xlnA PE=1 SV=1
Con7_peak_59	KB644410.1	1873343	1873513	5.31745	PDE_02716	PDE_02716	1873314	1876518	2	PDE_02716	3005			GO:0004674,GO:0004672,GO:0005524		Exon (PDE_02716/PDE_02716, exon 3 of 3)		gnl|BL_ORD_ID|288104 sp|O43066|PPK30_SCHPO Serine/threonine-protein kinase ppk30 OS=Schizosaccharomyces pombe GN=ppk30 PE=1 SV=1
Con7_peak_60	KB644410.1	1939692	1939854	5.26675	PDE_02736	PDE_02736	1938843	1941806	2	PDE_02736	1952		GO:0030245,GO:0030245	GO:0008422,GO:0102483	4.6001e+22	Promoter (1-2kb)		gnl|BL_ORD_ID|39425 sp|Q0CTD7|BGLA_ASPTN Probable beta-glucosidase A OS=Aspergillus terreus (strain NIH 2624 / FGSC A1156) GN=bglA PE=3 SV=1
Con7_peak_61	KB644410.1	1964483	1964660	5.27777	PDE_02746	PDE_02746	1963642	1965795	2	PDE_02746	1135					Promoter (1-2kb)		-
Con7_peak_62	KB644410.1	1981272	1981440	6.1415	PDE_02753	PDE_02753	1980369	1982748	1	PDE_02753	903			GO:0004438,GO:0004725	5.62041e+17	Promoter (<=1kb)		gnl|BL_ORD_ID|515671 sp|O13819|YMR1_SCHPO Probable phosphoinositide 3-phosphatase OS=Schizosaccharomyces pombe GN=SPAC19A8.03 PE=2 SV=1
Con7_peak_63	KB644410.1	2009043	2009189	6.78429	PDE_02762	PDE_02762	2004561	2009524	2	PDE_02762	335				3040	Promoter (<=1kb)		-
Con7_peak_64	KB644410.1	2031892	2032060	5.90133	PDE_02766	PDE_02766	2031321	2031749	2	PDE_02766	-143					Promoter (<=1kb)		-
Con7_peak_65	KB644410.1	2061982	2062133	8.07653	PDE_02776	PDE_02776	2059292	2063481	2	PDE_02776	1348	GO:0005840,GO:0005840,GO:0005840,GO:0005840	GO:0006412,GO:0006412	GO:0003735		Promoter (1-2kb)		gnl|BL_ORD_ID|166123 sp|P40480|HOS4_YEAST Protein HOS4 OS=Saccharomyces cerevisiae GN=HOS4 PE=1 SV=1
Con7_peak_66	KB644410.1	2082459	2082717	7.62432	PDE_02785	PDE_02785	2083436	2084935	1	PDE_02785	-719	GO:0005743,GO:0005743,GO:0005743,GO:0005743,GO:0005743,GO:0016021,GO:0016021	GO:1990544,GO:1990544,GO:0140021	GO:0005471	4.21805e+73	Promoter (<=1kb)		gnl|BL_ORD_ID|9696 sp|P02723|ADT_NEUCR ADP,ATP carrier protein OS=Neurospora crassa GN=acp PE=3 SV=1
Con7_peak_67	KB644410.1	2152867	2153030	5.63312	PDE_02807	PDE_02807	2151646	2154430	2	PDE_02807	1400	GO:0005634,GO:0005634,GO:0005634		GO:0000981,GO:0008270		Promoter (1-2kb)		-
Con7_peak_68	KB644410.1	2299991	2300137	4.41852	PDE_02858	PDE_02858	2299440	2301755	2	PDE_02858	1618	GO:0071014,GO:0071014,GO:0071014,GO:0071014,GO:0071014,GO:0010494,GO:0010494,GO:0010494,GO:0010494,GO:0005737,GO:0005737	GO:0060212,GO:0060212,GO:0060212,GO:0060212,GO:0060212,GO:0060212,GO:0006417,GO:0006417,GO:0006417,GO:0006417,GO:0051028,GO:0006397,GO:0006397	GO:0008143,GO:0003723	301803015	Promoter (1-2kb)		gnl|BL_ORD_ID|268405 sp|Q0CR95|PABP_ASPTN Polyadenylate-binding protein, cytoplasmic and nuclear OS=Aspergillus terreus (strain NIH 2624 / FGSC A1156) GN=pab1 PE=3 SV=1
Con7_peak_69	KB644410.1	2420825	2420977	7.44115	PDE_02901	PDE_02901	2421195	2424218	1	PDE_02901	-218	GO:0005634,GO:0005634,GO:0005634	GO:0006351,GO:0006351	GO:0003677,GO:0000981,GO:0008270		Promoter (<=1kb)		gnl|BL_ORD_ID|7878 sp|P87000|ACU15_NEUCR Transcriptional activator protein acu-15 OS=Neurospora crassa GN=acu-15 PE=1 SV=2
Con7_peak_70	KB644410.1	2572027	2572206	6.63136	PDE_02952	PDE_02952	2567714	2569930	2	PDE_02952	-2097					Promoter (2-3kb)		gnl|BL_ORD_ID|506191 sp|O94708|YC58_SCHPO Uncharacterized protein C1259.08 OS=Schizosaccharomyces pombe GN=SPCC1259.08 PE=1 SV=1
Con7_peak_71	KB644410.1	2578817	2578999	7.70667	PDE_02953	PDE_02953	2578377	2578563	2	PDE_02953	-254					Promoter (<=1kb)		-
Con7_peak_72	KB644410.1	2915386	2915603	6.99538	PDE_03058	PDE_03058	2913775	2915992	2	PDE_03058	389	GO:0005634,GO:0005634,GO:0005634	GO:0006351,GO:0006351	GO:0003677,GO:0000981,GO:0008270		Promoter (<=1kb)		gnl|BL_ORD_ID|13117 sp|Q06157|AMDR_ASPOR Acetamidase regulatory protein OS=Aspergillus oryzae GN=amdR PE=2 SV=2
Con7_peak_73	KB644410.1	3166954	3167107	6.36376	PDE_03153	PDE_03153	3166423	3167487	2	PDE_03153	380					Promoter (<=1kb)		-
Con7_peak_74	KB644410.1	3187028	3187187	6.9217	PDE_03162	PDE_03162	3186144	3189627	2	PDE_03162	2440	GO:0005759,GO:0005759,GO:0005759,GO:0005759,GO:0005759	GO:0070407,GO:0070407,GO:0051131,GO:0051131,GO:0006515,GO:0006515,GO:0034599,GO:0034599	GO:0043565,GO:0004252,GO:0004176,GO:0005524		Promoter (2-3kb)		gnl|BL_ORD_ID|204353 sp|A2QCJ2|LONM_ASPNC Lon protease homolog, mitochondrial OS=Aspergillus niger (strain CBS 513.88 / FGSC A1513) GN=pim1 PE=3 SV=1
Con7_peak_75	KB644410.1	3433213	3433363	6.0436	PDE_03242	PDE_03242	3432742	3434273	1	PDE_03242	471	GO:0005774,GO:0005774,GO:0005774,GO:0005774,GO:0005774,GO:0000324,GO:0000324,GO:0000324,GO:0016021,GO:0016021	GO:0051453,GO:0051453,GO:0015819		4142	Promoter (<=1kb)		gnl|BL_ORD_ID|42723 sp|Q4X0S3|BTN1_ASPFU Protein btn1 OS=Aspergillus fumigatus GN=btn1 PE=3 SV=1
Con7_peak_76	KB644410.1	3515526	3515672	4.17996	PDE_03266	PDE_03266	3514369	3518342	1	PDE_03266	1157	GO:0016021,GO:0016021		GO:0005319	414204979	Promoter (1-2kb)		gnl|BL_ORD_ID|251255 sp|Q12200|NPC1_YEAST Niemann-Pick type C-related protein 1 OS=Saccharomyces cerevisiae GN=NCR1 PE=1 SV=1
Con7_peak_77	KB644410.1	3615660	3615830	5.68051	PDE_03304	PDE_03304	3612839	3616096	2	PDE_03304	266			GO:0031177		Promoter (<=1kb)		gnl|BL_ORD_ID|200739 sp|Q70LM4|LGRD_BREPA Linear gramicidin synthase subunit D OS=Brevibacillus parabrevis GN=lgrD PE=1 SV=1
Con7_peak_78	KB644411.1	44962	45109	5.19981	PDE_03319	PDE_03319	42723	44265	2	PDE_03319	-697	GO:0016021,GO:0016021			6230062701120	Promoter (<=1kb)		-
Con7_peak_79	KB644411.1	99302	99489	6.43568	PDE_03334	PDE_03334	99014	101843	1	PDE_03334	288	GO:0005634,GO:0005634,GO:0005634	GO:0042128,GO:0042128,GO:0006357,GO:0006357,GO:0006357,GO:0006357	GO:0043565,GO:0003700,GO:0008270		Promoter (<=1kb)		gnl|BL_ORD_ID|18078 sp|O13508|AREA_PENRO Nitrogen regulatory protein areA OS=Penicillium roqueforti GN=AREA PE=4 SV=2
Con7_peak_80	KB644411.1	111159	111374	6.19614	PDE_03340	PDE_03340	110763	111701	2	PDE_03340	327					Promoter (<=1kb)		-
Con7_peak_81	KB644411.1	420125	420272	5.14347	PDE_03441	PDE_03441	416520	418742	2	PDE_03441	-1383			GO:0004674,GO:0005524	411104392	Promoter (1-2kb)		gnl|BL_ORD_ID|405742 sp|Q09898|SID2_SCHPO Serine/threonine-protein kinase sid2 OS=Schizosaccharomyces pombe GN=sid2 PE=1 SV=1
Con7_peak_82	KB644411.1	1203684	1203877	6.24274	PDE_03706	PDE_03706	1203521	1205092	1	PDE_03706	163					Promoter (<=1kb)		gnl|BL_ORD_ID|511092 sp|O74782|YGBA_SCHPO Universal stress protein A family protein C25B2.10 OS=Schizosaccharomyces pombe GN=SPBC25B2.10 PE=1 SV=1
Con7_peak_83	KB644411.1	1357398	1357630	5.0196	PDE_03760	PDE_03760	1356714	1359064	1	PDE_03760	684	GO:0005739,GO:0005739,GO:0005739	GO:0006457	GO:0051082,GO:0005524	51520301804212	Promoter (<=1kb)		gnl|BL_ORD_ID|169673 sp|Q5B0C0|HSP7M_EMENI Heat shock 70 kDa protein OS=Emericella nidulans GN=AN6010 PE=1 SV=1
Con7_peak_84	KB644411.1	1378132	1378278	4.46729	PDE_03765	PDE_03765	1375673	1379289	1	PDE_03765	2459		GO:0006886	GO:0031267	401303013	Promoter (2-3kb)		gnl|BL_ORD_ID|179327 sp|O59809|IMA3_SCHPO Probable importin c550.11 OS=Schizosaccharomyces pombe GN=SPCC550.11 PE=2 SV=1
Con7_peak_85	KB644411.1	1983607	1983807	5.86514	PDE_03966	PDE_03966	1984663	1987876	1	PDE_03966	-856			GO:0030246,GO:0032450	5.2005e+16	Promoter (<=1kb)		gnl|BL_ORD_ID|10186 sp|Q12558|AGLU_ASPOR Alpha-glucosidase OS=Aspergillus oryzae GN=agdA PE=2 SV=1
Con7_peak_86	KB644411.1	2200779	2200927	4.14656	PDE_04010	PDE_04010	2200634	2201154	2	PDE_04010	227					Promoter (<=1kb)		-
Con7_peak_87	KB644411.1	2339548	2339802	4.29611	PDE_04053	PDE_04053	2339336	2342739	1	PDE_04053	212			GO:0046872		Promoter (<=1kb)		gnl|BL_ORD_ID|509011 sp|P87109|YDK2_SCHPO Probable phospholipase C20G8.02, mitochondrial OS=Schizosaccharomyces pombe GN=SPAC20G8.02 PE=2 SV=1
Con7_peak_88	KB644411.1	2363764	2363936	5.35165	PDE_04062	PDE_04062	2363540	2365291	1	PDE_04062	224	GO:0008180,GO:0008180,GO:0008180,GO:0008180,GO:0008180,GO:0005737,GO:0005737				Promoter (<=1kb)		gnl|BL_ORD_ID|73655 sp|Q5B0Y2|CSN3_EMENI COP9 signalosome complex subunit 3 OS=Emericella nidulans GN=csnC PE=1 SV=2
Con7_peak_89	KB644411.1	2380659	2380805	5.43807	PDE_04069	PDE_04069	2380436	2380825	1	PDE_04069	223					Promoter (<=1kb)		-
Con7_peak_90	KB644411.1	2430631	2430823	5.84093	PDE_04079	PDE_04079	2428252	2432226	2	PDE_04079	1403	GO:0005938,GO:0005938	GO:0032065,GO:0032065,GO:0032065	GO:0005543		Promoter (1-2kb)		gnl|BL_ORD_ID|16522 sp|Q00083|APSA_EMENI Anucleate primary sterigmata protein A OS=Emericella nidulans GN=apsA PE=1 SV=2
Con7_peak_91	KB644411.1	3227735	3227911	5.31966	PDE_04344	PDE_04344	3227673	3228230	1	PDE_04344	62					Promoter (<=1kb)		-
Con7_peak_92	KB644412.1	49316	49504	7.58922	PDE_04459	PDE_04459	48696	51224	2	PDE_04459	1720	GO:0005576	GO:0042545,GO:0042545,GO:0045490,GO:0045490	GO:0045330,GO:0030599,GO:0004650	4001100	Promoter (1-2kb)		gnl|BL_ORD_ID|278709 sp|Q07181|PGLR_GIBFU Polygalacturonase OS=Gibberella fujikuroi GN=PGA PE=1 SV=1
Con7_peak_93	KB644412.1	64315	64491	4.28744	PDE_04465	PDE_04465	64194	65478	2	PDE_04465	987		GO:0009081,GO:0009081	GO:0004084	2.80003e+47	Promoter (<=1kb)		gnl|BL_ORD_ID|444056 sp|Q9Y885|TOXF_COCCA Putative branched-chain-amino-acid aminotransferase TOXF OS=Cochliobolus carbonum GN=TOXF PE=3 SV=1
Con7_peak_94	KB644412.1	85479	85648	5.34493	PDE_04472	PDE_04472	85332	85685	1	PDE_04472	147					Promoter (<=1kb)		-
Con7_peak_95	KB644412.1	272489	272635	5.31356	PDE_04542	PDE_04542	270722	274873	2	PDE_04542	2238					Promoter (2-3kb)		gnl|BL_ORD_ID|57653 sp|Q10103|CHP1_SCHPO Chromo domain-containing protein 1 OS=Schizosaccharomyces pombe GN=chp1 PE=1 SV=1
Con7_peak_96	KB644412.1	295089	295254	4.35698	PDE_04545	PDE_04545	294466	295863	1	PDE_04545	623	GO:0016021,GO:0016021		GO:0022857	49780152304977	Promoter (<=1kb)		-
Con7_peak_97	KB644412.1	463426	463573	4.04994	PDE_04608	PDE_04608	464181	464929	1	PDE_04608	-608	GO:0016021,GO:0016021				Promoter (<=1kb)		-
Con7_peak_98	KB644412.1	572651	572879	5.95874	PDE_04648	PDE_04648	570717	575276	1	PDE_04648	1934			GO:0004672,GO:0005524	4111	Promoter (1-2kb)		gnl|BL_ORD_ID|286379 sp|Q09690|POM1_SCHPO Dual specificity protein kinase pom1 OS=Schizosaccharomyces pombe GN=pom1 PE=1 SV=1
Con7_peak_99	KB644412.1	647276	647441	4.83011	PDE_04676	PDE_04676	645979	648037	1	PDE_04676	1297	GO:0016021,GO:0016021	GO:0006629	GO:0008374	56101100	Promoter (1-2kb)		gnl|BL_ORD_ID|273114 sp|O94680|PDAT_SCHPO Phospholipid:diacylglycerol acyltransferase OS=Schizosaccharomyces pombe GN=plh1 PE=1 SV=1
Con7_peak_100	KB644412.1	698300	698450	4.30547	PDE_04685	PDE_04685	691852	699633	1	PDE_04685	6448	GO:0016021,GO:0016021	GO:0005975	GO:0047657		Exon (PDE_04685/PDE_04685, exon 3 of 6)		gnl|BL_ORD_ID|10392 sp|Q9USK8|AGS1_SCHPO Cell wall alpha-1,3-glucan synthase ags1 OS=Schizosaccharomyces pombe GN=ags1 PE=1 SV=3
Con7_peak_101	KB644412.1	818780	818964	8.95987	PDE_04723	PDE_04723	817431	819259	1	PDE_04723	1349				3040	Promoter (1-2kb)		gnl|BL_ORD_ID|230058 sp|Q03104|MSC1_YEAST Meiotic sister chromatid recombination protein 1 OS=Saccharomyces cerevisiae GN=MSC1 PE=1 SV=1
Con7_peak_102	KB644412.1	929954	930275	6.00944	PDE_04766	PDE_04766	929842	930468	2	PDE_04766	193				7.90007e+22	Promoter (<=1kb)		-
Con7_peak_103	KB644412.1	1025933	1026119	6.82118	PDE_04805	PDE_04805	1025087	1026684	2	PDE_04805	565		GO:0019878,GO:0019878	GO:0004754	3.10012e+22	Promoter (<=1kb)		gnl|BL_ORD_ID|209387 sp|Q870G1|LYS1_EMENI Saccharopine dehydrogenase [NAD+, L-lysine-forming] OS=Emericella nidulans GN=lysA PE=3 SV=2
Con7_peak_104	KB644412.1	1052214	1052393	5.25457	PDE_04814	PDE_04814	1051841	1052539	1	PDE_04814	373					Promoter (<=1kb)		-
Con7_peak_105	KB644412.1	1095965	1096138	7.8621	PDE_04829	PDE_04829	1095767	1097163	2	PDE_04829	1025				970	Promoter (1-2kb)		gnl|BL_ORD_ID|510214 sp|O13899|YF38_SCHPO Uncharacterized CDP-alcohol phosphatidyltransferase class-I family protein C22A12.08c OS=Schizosaccharomyces pombe GN=SPAC22A12.08c PE=2 SV=1
Con7_peak_106	KB644412.1	1342640	1342880	4.75464	PDE_04903	PDE_04903	1338612	1340695	2	PDE_04903	-1945			GO:0003700,GO:0003677	4011	Promoter (1-2kb)		gnl|BL_ORD_ID|27984 sp|Q5R9C9|ATF7_PONAB Cyclic AMP-dependent transcription factor ATF-7 OS=Pongo abelii GN=ATF7 PE=2 SV=1
Con7_peak_107	KB644412.1	1513725	1513900	3.61205	PDE_04966	PDE_04966	1512884	1519709	2	PDE_04966	5809	GO:0008622,GO:0008622,GO:0008622,GO:0008622,GO:0008622,GO:0008622	GO:0031048,GO:0031048,GO:0031048,GO:0031048,GO:0031048,GO:0031048,GO:0061806,GO:0061806,GO:0061806,GO:0061806,GO:1903097,GO:1903097,GO:1903097,GO:1903097,GO:0006279,GO:0006279,GO:0006279,GO:0006279,GO:1903460,GO:1903460,GO:1902975,GO:1902975,GO:0006260,GO:0006260,GO:0006281,GO:0006281,GO:0006281	GO:0003677,GO:0003887,GO:0008270,GO:0051539,GO:0000166	34100342003030	Exon (PDE_04966/PDE_04966, exon 3 of 3)		gnl|BL_ORD_ID|97921 sp|Q4WXH8|DPOE_ASPFU DNA polymerase epsilon catalytic subunit A OS=Aspergillus fumigatus GN=pol2 PE=3 SV=1
Con7_peak_108	KB644412.1	1645314	1645574	5.47311	PDE_05006	PDE_05006	1644117	1646559	1	PDE_05006	1197	GO:0005634,GO:0005634,GO:0005634				Promoter (1-2kb)		gnl|BL_ORD_ID|464894 sp|Q12132|USV1_YEAST Nutrient and stress factor 1 OS=Saccharomyces cerevisiae GN=USV1 PE=1 SV=1
Con7_peak_109	KB644412.1	1708862	1709051	4.89231	PDE_05031	PDE_05031	1707915	1710278	1	PDE_05031	947	GO:0016021,GO:0016021		GO:0005452		Promoter (<=1kb)		gnl|BL_ORD_ID|512425 sp|Q9HGM6|YHW5_SCHPO Putative transporter C543.05c OS=Schizosaccharomyces pombe GN=SPBC543.05c PE=2 SV=1
Con7_peak_110	KB644412.1	1865984	1866148	4.79822	PDE_05082	PDE_05082	1863404	1866683	1	PDE_05082	2580	GO:0005886,GO:0005886,GO:0005886,GO:0005618,GO:0005618,GO:0031225,GO:0031225				Promoter (2-3kb)		-
Con7_peak_111	KB644412.1	2378576	2378816	5.49868	PDE_05254	PDE_05254	2378145	2379553	2	PDE_05254	737	GO:0005634,GO:0005634,GO:0005634		GO:0043565,GO:0003700		Promoter (<=1kb)		gnl|BL_ORD_ID|126595 sp|Q298W7|FOXO_DROPS Forkhead box protein O OS=Drosophila pseudoobscura pseudoobscura GN=foxo PE=3 SV=2
Con7_peak_112	KB644412.1	2627801	2628014	5.60055	PDE_05340	PDE_05340	2625574	2630003	1	PDE_05340	2227	GO:0016021,GO:0016021				Promoter (2-3kb)		-
Con7_peak_113	KB644412.1	3049121	3049300	3.8725	PDE_05484	PDE_05484	3046678	3049434	2	PDE_05484	134	GO:0016021,GO:0016021		GO:0017178,GO:0016301,GO:0016779	51001100	Promoter (<=1kb)		gnl|BL_ORD_ID|507885 sp|Q9Y7T6|YCJA_SCHPO Uncharacterized membrane protein C63.10c OS=Schizosaccharomyces pombe GN=SPCC63.10c PE=2 SV=2
Con7_peak_114	KB644412.1	3577926	3578072	4.63202	PDE_05675	PDE_05675	3577820	3580666	2	PDE_05675	2594	GO:0005777,GO:0005777,GO:0005777	GO:0006635,GO:0006635	GO:0016491	4.10006e+17	Promoter (2-3kb)		gnl|BL_ORD_ID|126445 sp|Q01373|FOX2_NEUCR Peroxisomal hydratase-dehydrogenase-epimerase OS=Neurospora crassa GN=fox-2 PE=1 SV=1
Con7_peak_115	KB644412.1	3588219	3588371	6.68997	PDE_05680	PDE_05680	3588133	3589884	1	PDE_05680	86					Promoter (<=1kb)		-
Con7_peak_116	KB644412.1	3601290	3601460	5.14347	PDE_05687	PDE_05687	3600187	3601676	2	PDE_05687	216		GO:0071266,GO:0071266,GO:0019346,GO:0019346	GO:0004121,GO:0030170	1.23e+23	Promoter (<=1kb)		gnl|BL_ORD_ID|48892 sp|O94350|CBL_SCHPO Cystathionine beta-lyase OS=Schizosaccharomyces pombe GN=str3 PE=2 SV=4
Con7_peak_117	KB644412.1	4115813	4115976	4.97012	PDE_05836	PDE_05836	4115102	4117845	1	PDE_05836	711					Promoter (<=1kb)		-
Con7_peak_118	KB644412.1	4152792	4152984	5.86514	PDE_05842	PDE_05842	4148982	4156151	1	PDE_05842	3810					Intron (PDE_05842/PDE_05842, intron 1 of 1)		-
Con7_peak_119	KB644412.1	4283500	4283650	5.49868	PDE_05883	PDE_05883	4281491	4283713	1	PDE_05883	2009	GO:0005634,GO:0005634,GO:0005634	GO:0006351,GO:0006351	GO:0003677,GO:0000981,GO:0008270		Promoter (2-3kb)		gnl|BL_ORD_ID|131519 sp|P04386|GAL4_YEAST Regulatory protein GAL4 OS=Saccharomyces cerevisiae GN=GAL4 PE=1 SV=2
Con7_peak_120	KB644413.1	185993	186155	8.29359	PDE_06095	PDE_06095	184572	186362	1	PDE_06095	1421	GO:0016021,GO:0016021		GO:0022857		Promoter (1-2kb)		gnl|BL_ORD_ID|444049 sp|Q00357|TOXA_COCCA Putative HC-toxin efflux carrier TOXA OS=Cochliobolus carbonum GN=TOXA PE=3 SV=1
Con7_peak_121	KB644413.1	405615	405825	4.6559	PDE_06153	PDE_06153	405251	406679	1	PDE_06153	364	GO:0016021,GO:0016021				Promoter (<=1kb)		-
Con7_peak_122	KB644413.1	515672	515820	4.82362	PDE_06188	PDE_06188	514877	516882	1	PDE_06188	795	GO:0005840,GO:0005840,GO:0005840,GO:0005840	GO:0006412,GO:0006412	GO:0003735		Promoter (<=1kb)		gnl|BL_ORD_ID|509194 sp|O14301|YE85_SCHPO Uncharacterized WD repeat-containing protein C9G1.05 OS=Schizosaccharomyces pombe GN=SPAC9G1.05 PE=2 SV=1
Con7_peak_123	KB644413.1	543511	543672	4.46729	PDE_06198	PDE_06198	542672	545036	2	PDE_06198	1364	GO:0016021,GO:0016021			4113	Promoter (1-2kb)		gnl|BL_ORD_ID|123012 sp|P53121|FLC3_YEAST Putative flavin carrier protein 3 OS=Saccharomyces cerevisiae GN=FLC3 PE=1 SV=1
Con7_peak_124	KB644413.1	1003596	1003762	4.76862	PDE_06330	PDE_06330	999147	1004595	1	PDE_06330	4449			GO:0004252,GO:0051118		Exon (PDE_06330/PDE_06330, exon 7 of 7)		gnl|BL_ORD_ID|10210 sp|O13716|AGN1_SCHPO Glucan endo-1,3-alpha-glucosidase agn1 OS=Schizosaccharomyces pombe GN=agn1 PE=1 SV=2
Con7_peak_125	KB644413.1	1112045	1112199	5.51524	PDE_06369	PDE_06369	1111356	1112333	1	PDE_06369	689			GO:0016853,GO:0003824	71	Promoter (<=1kb)		gnl|BL_ORD_ID|45406 sp|B5BL54|CAID_SALPK Carnitinyl-CoA dehydratase OS=Salmonella paratyphi A (strain AKU_12601) GN=caiD PE=3 SV=1
Con7_peak_126	KB644413.1	1221057	1221203	6.44677	PDE_06404	PDE_06404	1220509	1221550	2	PDE_06404	347					Promoter (<=1kb)		gnl|BL_ORD_ID|54042 sp|Q54PR9|CF60_DICDI Counting factor 60 OS=Dictyostelium discoideum GN=cf60 PE=1 SV=1
Con7_peak_127	KB644413.1	1267354	1267580	4.22613	PDE_06420	PDE_06420	1266916	1269135	2	PDE_06420	1555					Promoter (1-2kb)		gnl|BL_ORD_ID|511415 sp|Q9Y7K5|YGI3_SCHPO Uncharacterized WD repeat-containing protein C2A9.03 OS=Schizosaccharomyces pombe GN=SPBC2A9.03 PE=2 SV=2
Con7_peak_128	KB644413.1	1356181	1356365	6.24274	PDE_06448	PDE_06448	1355790	1357022	1	PDE_06448	391					Promoter (<=1kb)		-
Con7_peak_129	KB644413.1	1459035	1459182	4.74797	PDE_06488	PDE_06488	1457826	1459874	2	PDE_06488	692	GO:0005634,GO:0005634,GO:0005634		GO:0046982,GO:0042393		Promoter (<=1kb)		gnl|BL_ORD_ID|514029 sp|Q9HDY7|YK12_SCHPO Uncharacterized protein PB1A10.02 OS=Schizosaccharomyces pombe GN=SPAPB1A10.02 PE=2 SV=1
Con7_peak_130	KB644413.1	1459242	1459414	6.56186	PDE_06488	PDE_06488	1457826	1459874	2	PDE_06488	460	GO:0005634,GO:0005634,GO:0005634		GO:0046982,GO:0042393		Promoter (<=1kb)		gnl|BL_ORD_ID|514029 sp|Q9HDY7|YK12_SCHPO Uncharacterized protein PB1A10.02 OS=Schizosaccharomyces pombe GN=SPAPB1A10.02 PE=2 SV=1
Con7_peak_131	KB644413.1	1488939	1489137	3.7479	PDE_06497	PDE_06497	1484375	1489785	2	PDE_06497	648		GO:0006032,GO:0006032,GO:0000272	GO:0008061,GO:0004568	52001100	Promoter (<=1kb)		gnl|BL_ORD_ID|57230 sp|P36362|CHIT_MANSE Endochitinase OS=Manduca sexta PE=2 SV=1
Con7_peak_132	KB644413.1	1495086	1495279	5.68051	PDE_06499	PDE_06499	1493997	1495631	2	PDE_06499	352	GO:0005778,GO:0005778,GO:0005778,GO:0005778,GO:0005778,GO:0016021,GO:0016021	GO:0016560,GO:0016560,GO:0016560		4146	Promoter (<=1kb)		gnl|BL_ORD_ID|277250 sp|P80667|PEX13_YEAST Peroxisomal membrane protein PAS20 OS=Saccharomyces cerevisiae GN=PEX13 PE=1 SV=1
Con7_peak_133	KB644413.1	1504396	1504552	7.44115	PDE_06505	PDE_06505	1504638	1504856	1	PDE_06505	-86					Promoter (<=1kb)		-
Con7_peak_134	KB644413.1	1522639	1522896	4.78743	PDE_06511	PDE_06511	1521253	1523058	1	PDE_06511	1386	GO:0005576	GO:0005975	GO:0004563,GO:0102148	5.31005e+37	Promoter (1-2kb)		gnl|BL_ORD_ID|159056 sp|P43077|HEX1_CANAL Beta-hexosaminidase OS=Candida albicans GN=HEX1 PE=1 SV=1
Con7_peak_135	KB644413.1	1573782	1573946	5.01541	PDE_06525	PDE_06525	1568487	1573906	2	PDE_06525	0	GO:0016021,GO:0016021		GO:0042626,GO:0042626,GO:0005524	5.20602e+23	Promoter (<=1kb)		gnl|BL_ORD_ID|229728 sp|Q92887|MRP2_HUMAN Canalicular multispecific organic anion transporter 1 OS=Homo sapiens GN=ABCC2 PE=1 SV=3
Con7_peak_136	KB644413.1	1625567	1625719	6.82676	PDE_06542	PDE_06542	1621928	1626521	2	PDE_06542	802	GO:0005886,GO:0005886,GO:0005886,GO:0016021,GO:0016021		GO:0042626,GO:0042626,GO:0005524	2010	Promoter (<=1kb)		gnl|BL_ORD_ID|52915 sp|O74676|CDR4_CANAL ABC transporter CDR4 OS=Candida albicans GN=CDR4 PE=3 SV=1
Con7_peak_137	KB644413.1	1681544	1681696	6.0436	PDE_06565	PDE_06565	1681283	1682791	1	PDE_06565	261					Promoter (<=1kb)		-
Con7_peak_138	KB644413.1	1687409	1687617	4.24849	PDE_06566	PDE_06566	1683123	1687170	2	PDE_06566	-239	GO:0016021,GO:0016021	GO:0006032,GO:0006032,GO:0000272	GO:0008061,GO:0004568	52001100	Promoter (<=1kb)		gnl|BL_ORD_ID|194515 sp|P09805|KTXA_KLULA Killer toxin subunits alpha/beta OS=Kluyveromyces lactis PE=1 SV=1
Con7_peak_139	KB644413.1	1728168	1728374	4.59584	PDE_06583	PDE_06583	1725725	1729073	1	PDE_06583	2443	GO:0005871,GO:0005871,GO:0005871,GO:0005871,GO:0005871,GO:0005874,GO:0005874,GO:0005874,GO:0005874,GO:0005874	GO:0009116,GO:0009116	GO:0043531,GO:0003824		Promoter (2-3kb)		gnl|BL_ORD_ID|192451 sp|P46825|KLC_LOLPE Kinesin light chain OS=Loligo pealeii PE=2 SV=1
Con7_peak_140	KB644413.1	1734214	1734386	6.24274	PDE_06587	PDE_06587	1733736	1734630	2	PDE_06587	244					Promoter (<=1kb)		-
Con7_peak_141	KB644413.1	1769973	1771211	799.106	PDE_06605	PDE_06605	1770463	1770843	2	PDE_06605	0					Promoter (<=1kb)		gnl|BL_ORD_ID|25324 sp|Q8TGM7|ART2_YEAST Uncharacterized protein ART2 OS=Saccharomyces cerevisiae GN=ART2 PE=4 SV=1
Con7_peak_142	KB644413.1	1771343	1773263	957.477	PDE_06607	PDE_06607	1772603	1772710	1	PDE_06607	0			GO:0004519		Promoter (<=1kb)		-
Con7_peak_143	KB644413.1	1773436	1773984	775.688	PDE_06608	PDE_06608	1774285	1774756	1	PDE_06608	-301					Promoter (<=1kb)		-
Con7_peak_144	KB644413.1	1774081	1775205	3185.66	PDE_06608	PDE_06608	1774285	1774756	1	PDE_06608	0					Promoter (<=1kb)		-
Con7_peak_145	KB644414.1	93986	94149	5.38941	PDE_06642	PDE_06642	92320	94657	1	PDE_06642	1666			GO:0003779		Promoter (1-2kb)		gnl|BL_ORD_ID|68573 sp|O13923|CORO_SCHPO Coronin-like protein crn1 OS=Schizosaccharomyces pombe GN=crn1 PE=1 SV=1
Con7_peak_146	KB644414.1	785132	785292	5.57621	PDE_06858	PDE_06858	786705	789280	1	PDE_06858	-1413	GO:0005777,GO:0005777,GO:0005777,GO:0032153,GO:0032153,GO:0005741,GO:0005741,GO:0005741,GO:0005741,GO:0005741,GO:0005829,GO:0005829	GO:0016236,GO:0016236,GO:0090149,GO:0090149,GO:0016050,GO:0016050,GO:0034643,GO:0034643,GO:0000001,GO:0000001,GO:0000001,GO:0051260,GO:0051260,GO:0016559,GO:0016559,GO:0015886	GO:0042802,GO:0005525,GO:0003924	4.66804e+23	Promoter (1-2kb)		gnl|BL_ORD_ID|96725 sp|P54861|DNM1_YEAST Dynamin-related protein DNM1 OS=Saccharomyces cerevisiae GN=DNM1 PE=1 SV=1
Con7_peak_147	KB644414.1	842059	842281	4.32673	PDE_06878	PDE_06878	842185	844804	1	PDE_06878	0	GO:0005634,GO:0005634,GO:0005634	GO:0006351,GO:0006351	GO:0003677,GO:0000981,GO:0008270		Promoter (<=1kb)		gnl|BL_ORD_ID|311342 sp|P10563|QUTA_EMENI Quinic acid utilization activator OS=Emericella nidulans GN=qutA PE=4 SV=2
Con7_peak_148	KB644414.1	1089494	1089658	4.79963	PDE_06963	PDE_06963	1089316	1092226	2	PDE_06963	2568		GO:0006511,GO:0006511,GO:0051301,GO:0007049	GO:0031625	4.11104e+33	Promoter (2-3kb)		gnl|BL_ORD_ID|16023 sp|Q874R3|APC2_SCHPO Anaphase-promoting complex subunit 2 OS=Schizosaccharomyces pombe GN=apc2 PE=1 SV=1
Con7_peak_149	KB644414.1	1151421	1151627	5.79374	PDE_06985	PDE_06985	1151080	1152903	2	PDE_06985	1276					Promoter (1-2kb)		gnl|BL_ORD_ID|234239 sp|Q10414|MU161_SCHPO CWF19-like protein mug161 OS=Schizosaccharomyces pombe GN=mug161 PE=1 SV=1
Con7_peak_150	KB644414.1	1249393	1249561	5.86514	PDE_07016	PDE_07016	1247706	1249856	1	PDE_07016	1687					Promoter (1-2kb)		-
Con7_peak_151	KB644414.1	1293099	1293341	4.72793	PDE_07034	PDE_07034	1292344	1293508	2	PDE_07034	167					Promoter (<=1kb)		-
Con7_peak_152	KB644414.1	1311644	1311922	31.7117	PDE_07041	PDE_07041	1310890	1312130	2	PDE_07041	208					Promoter (<=1kb)		-
Con7_peak_153	KB644414.1	1350320	1350466	4.81438	PDE_07057	PDE_07057	1348112	1351291	2	PDE_07057	825		GO:0051125,GO:0051125,GO:0051125,GO:0051125,GO:0051125	GO:0005519		Promoter (<=1kb)		gnl|BL_ORD_ID|43010 sp|P41697|BUD6_YEAST Bud site selection protein 6 OS=Saccharomyces cerevisiae GN=BUD6 PE=1 SV=1
Con7_peak_154	KB644414.1	1453868	1454014	4.79963	PDE_07091	PDE_07091	1453845	1454456	1	PDE_07091	23					Promoter (<=1kb)		-
Con7_peak_155	KB644414.1	1977533	1977864	5.74126	PDE_07235	PDE_07235	1977053	1978238	1	PDE_07235	480	GO:0016021,GO:0016021	GO:0000103,GO:0000103	GO:0004020,GO:0016301,GO:0005524	9.20011e+32	Promoter (<=1kb)		gnl|BL_ORD_ID|517251 sp|O74793|YOUB_SCHPO Uncharacterized protein C26H8.11c OS=Schizosaccharomyces pombe GN=SPBC26H8.11c PE=2 SV=1
Con7_peak_156	KB644414.1	2084759	2084958	7.10056	PDE_07276	PDE_07276	2084528	2087194	1	PDE_07276	231		GO:0005975	GO:0030246,GO:0016787		Promoter (<=1kb)		-
Con7_peak_157	KB644414.1	2128212	2128422	5.56056	PDE_07293	PDE_07293	2124917	2128699	2	PDE_07293	277					Promoter (<=1kb)		gnl|BL_ORD_ID|515127 sp|Q10451|YLE1_SCHPO Pentatricopeptide repeat-containing protein C1093.01 OS=Schizosaccharomyces pombe GN=SPAC1093.01 PE=2 SV=2
Con7_peak_158	KB644414.1	2223689	2223919	5.24912	PDE_07333	PDE_07333	2221305	2224281	1	PDE_07333	2384	GO:0016021,GO:0016021		GO:0005525,GO:0003924	4.13705e+23	Promoter (2-3kb)		gnl|BL_ORD_ID|129736 sp|Q9USY7|FZO1_SCHPO Transmembrane GTPase fzo1 OS=Schizosaccharomyces pombe GN=fzo1 PE=2 SV=1
Con7_peak_159	KB644414.1	2424381	2424581	4.75372	PDE_07401	PDE_07401	2424317	2425393	1	PDE_07401	64					Promoter (<=1kb)		-
Con7_peak_160	KB644414.1	2511259	2511435	5.49868	PDE_07428	PDE_07428	2510940	2512562	1	PDE_07428	319					Promoter (<=1kb)		gnl|BL_ORD_ID|508477 sp|Q10347|YDA5_SCHPO Uncharacterized protein C1F12.05 OS=Schizosaccharomyces pombe GN=SPAC1F12.05 PE=2 SV=1
Con7_peak_161	KB644414.1	2533631	2533835	6.96942	PDE_07437	PDE_07437	2531580	2533098	2	PDE_07437	-533					Promoter (<=1kb)		gnl|BL_ORD_ID|316152 sp|P53693|RDS1_SCHPO Protein rds1 OS=Schizosaccharomyces pombe GN=rds1 PE=2 SV=2
Con7_peak_162	KB644414.1	2926524	2926670	5.68051	PDE_07566	PDE_07566	2927545	2929939	1	PDE_07566	-875	GO:0016021,GO:0016021				Promoter (<=1kb)		gnl|BL_ORD_ID|514253 sp|O34311|YKOW_BACSU Signaling protein ykoW OS=Bacillus subtilis GN=ykoW PE=4 SV=2
Con7_peak_163	KB644414.1	3132068	3132225	5.72395	PDE_07642	PDE_07642	3129401	3133411	2	PDE_07642	1186		GO:0006032,GO:0006032,GO:0000272	GO:0008061,GO:0004568	52001100	Promoter (1-2kb)		gnl|BL_ORD_ID|194515 sp|P09805|KTXA_KLULA Killer toxin subunits alpha/beta OS=Kluyveromyces lactis PE=1 SV=1
Con7_peak_164	KB644414.1	3437504	3437690	5.26675	PDE_07750	PDE_07750	3435636	3437667	1	PDE_07750	1868	GO:0005634,GO:0005634,GO:0005634		GO:0003677,GO:0000981,GO:0008270		Promoter (1-2kb)		gnl|BL_ORD_ID|511021 sp|O60056|YG55_SCHPO Uncharacterized transcriptional regulatory protein C56F2.05c OS=Schizosaccharomyces pombe GN=SPBC56F2.05c PE=2 SV=1
Con7_peak_165	KB644414.1	3459245	3459408	4.14656	PDE_07760	PDE_07760	3458977	3459756	2	PDE_07760	348					Promoter (<=1kb)		-
Con7_peak_166	KB644414.1	3535066	3535218	7.74084	PDE_07782	PDE_07782	3533931	3535705	2	PDE_07782	487	GO:0016021,GO:0016021		GO:0004252		Promoter (<=1kb)		gnl|BL_ORD_ID|322590 sp|Q6GMF8|RHDF1_DANRE Rhomboid family member 1 OS=Danio rerio GN=rhbdf1 PE=2 SV=1
Con7_peak_167	KB644414.1	3716856	3717036	5.68051	PDE_07857	PDE_07857	3717785	3720402	1	PDE_07857	-749			GO:0016614,GO:0050660	26001100	Promoter (<=1kb)		gnl|BL_ORD_ID|12235 sp|Q9WWW2|ALKJ_PSEPU Alcohol dehydrogenase [acceptor] OS=Pseudomonas putida GN=alkJ PE=3 SV=1
Con7_peak_168	KB644414.1	3995375	3995521	5.49868	PDE_07957	PDE_07957	3994387	3996182	2	PDE_07957	661			GO:0016620	3.40004e+97	Promoter (<=1kb)		gnl|BL_ORD_ID|11735 sp|P08157|ALDH_EMENI Aldehyde dehydrogenase OS=Emericella nidulans GN=aldA PE=3 SV=2
Con7_peak_169	KB644414.1	4078744	4078905	4.34016	PDE_07979	PDE_07979	4077706	4078104	1	PDE_07979	1038	GO:0016021,GO:0016021				Promoter (1-2kb)		-
Con7_peak_170	KB644415.1	74170	74383	4.03175	PDE_08050	PDE_08050	73592	75553	1	PDE_08050	578		GO:0009166,GO:0009166	GO:0016787		Promoter (<=1kb)		-
Con7_peak_171	KB644415.1	246958	247150	4.30547	PDE_08109	PDE_08109	245341	247269	1	PDE_08109	1617					Promoter (1-2kb)		-
Con7_peak_172	KB644415.1	357015	357161	6.43568	PDE_08145	PDE_08145	356483	358483	2	PDE_08145	1322					Promoter (1-2kb)		-
Con7_peak_173	KB644415.1	709616	709777	7.46897	PDE_08270	PDE_08270	709553	711224	2	PDE_08270	1447	GO:0005634,GO:0005634,GO:0005634,GO:0005737,GO:0005737	GO:0050850,GO:0050850,GO:0050850,GO:0050850,GO:0050850,GO:0050850,GO:0000196,GO:0000196,GO:0000196,GO:0000196,GO:0000196,GO:0000196,GO:1905665,GO:1905665,GO:1905665,GO:1905665,GO:1905665,GO:1902660,GO:1902660,GO:1902660,GO:1902660,GO:1902660,GO:1902660,GO:1902413,GO:1902413,GO:1902413,GO:1902413	GO:0004707,GO:0005524	4.92105e+53	Promoter (1-2kb)		gnl|BL_ORD_ID|411183 sp|Q92398|SPM1_SCHPO Mitogen-activated protein kinase spm1 OS=Schizosaccharomyces pombe GN=spm1 PE=1 SV=1
Con7_peak_174	KB644415.1	999836	1000001	6.63136	PDE_08370	PDE_08370	997463	999823	2	PDE_08370	-13	GO:0016021,GO:0016021	GO:0016192		513204138	Promoter (<=1kb)		gnl|BL_ORD_ID|471837 sp|Q63615|VP33A_RAT Vacuolar protein sorting-associated protein 33A OS=Rattus norvegicus GN=Vps33a PE=1 SV=1
Con7_peak_175	KB644415.1	1061179	1061329	5.14347	PDE_08387	PDE_08387	1060622	1062407	2	PDE_08387	1078					Promoter (1-2kb)		-
Con7_peak_176	KB644415.1	1079487	1079683	4.63202	PDE_08391	PDE_08391	1077800	1080294	1	PDE_08391	1687	GO:0000786,GO:0000786,GO:0000786,GO:0000786,GO:0000786,GO:0005634,GO:0005634,GO:0005634		GO:0046982,GO:0003677	491004931	Promoter (1-2kb)		gnl|BL_ORD_ID|289016 sp|A6QNP3|PPR3B_BOVIN Protein phosphatase 1 regulatory subunit 3B OS=Bos taurus GN=PPP1R3B PE=2 SV=1
Con7_peak_177	KB644415.1	1081512	1081761	5.68051	PDE_08392	PDE_08392	1082222	1082803	1	PDE_08392	-461	GO:0000786,GO:0000786,GO:0000786,GO:0000786,GO:0000786,GO:0005634,GO:0005634,GO:0005634	GO:0006352,GO:0006352	GO:0046982,GO:0003677	5.03405e+18	Promoter (<=1kb)		gnl|BL_ORD_ID|154166 sp|P23751|H42_EMENI Histone H4.2 OS=Emericella nidulans GN=hhfB PE=3 SV=2
Con7_peak_178	KB644415.1	1111426	1111580	6.84751	PDE_08405	PDE_08405	1110268	1111719	2	PDE_08405	139	GO:0005782,GO:0005782,GO:0005782,GO:0005782,GO:0005782,GO:0005758,GO:0005758,GO:0005758,GO:0005758,GO:0005758	GO:0006635,GO:0006635	GO:0003988,GO:0003729	1.04e+43	Promoter (<=1kb)		gnl|BL_ORD_ID|438670 sp|Q05493|THIK_YARLI 3-ketoacyl-CoA thiolase, peroxisomal OS=Yarrowia lipolytica GN=POT1 PE=3 SV=1
Con7_peak_179	KB644415.1	1331123	1331285	4.79963	PDE_08465	PDE_08465	1328870	1330652	2	PDE_08465	-471		GO:0009058	GO:0030170,GO:0008483,GO:0003824	38001100	Promoter (<=1kb)		gnl|BL_ORD_ID|2622 sp|O67781|AAT_AQUAE Aspartate aminotransferase OS=Aquifex aeolicus GN=aspC PE=3 SV=1
Con7_peak_180	KB644415.1	1679798	1679948	6.77374	PDE_08596	PDE_08596	1677343	1680496	2	PDE_08596	548					Promoter (<=1kb)		-
Con7_peak_181	KB644415.1	1932405	1932747	4.50869	PDE_08679	PDE_08679	1928547	1933297	2	PDE_08679	550					Promoter (<=1kb)		gnl|BL_ORD_ID|227597 sp|O36025|MPD2_SCHPO GYF domain-containing protein mpd2 OS=Schizosaccharomyces pombe GN=mpd2 PE=1 SV=1
Con7_peak_182	KB644415.1	2008276	2008428	8.07653	PDE_08698	PDE_08698	2006339	2008776	1	PDE_08698	1937			GO:0004672,GO:0005524	4113	Promoter (1-2kb)		gnl|BL_ORD_ID|281599 sp|O14132|PIT1_SCHPO Sporulation protein kinase pit1 OS=Schizosaccharomyces pombe GN=pit1 PE=1 SV=1
Con7_peak_183	KB644415.1	2017165	2017389	5.51849	PDE_08702	PDE_08702	2018018	2020026	1	PDE_08702	-629					Promoter (<=1kb)		-
Con7_peak_184	KB644415.1	2044633	2044782	6.74028	PDE_08710	PDE_08710	2043049	2045286	2	PDE_08710	504			GO:0030246		Promoter (<=1kb)		gnl|BL_ORD_ID|513086 sp|P40483|YIK8_YEAST Putative zinc metalloproteinase YIL108W OS=Saccharomyces cerevisiae GN=YIL108W PE=1 SV=1
Con7_peak_185	KB644415.1	2090788	2090955	5.01496	PDE_08726	PDE_08726	2089437	2091922	1	PDE_08726	1351	GO:0005730,GO:0005730,GO:0005730,GO:0005730,GO:0005730	GO:0042254			Promoter (1-2kb)		gnl|BL_ORD_ID|453040 sp|O13956|TSR1_SCHPO Ribosome biogenesis protein tsr1 homolog OS=Schizosaccharomyces pombe GN=SPAC23H4.15 PE=2 SV=1
Con7_peak_186	KB644415.1	2171561	2171747	5.31966	PDE_08751	PDE_08751	2171554	2172279	2	PDE_08751	532	GO:0071986,GO:0071986,GO:0071986,GO:0071986,GO:0071986,GO:0071986,GO:0071986	GO:0043410,GO:0043410,GO:0043410,GO:0043410,GO:0043410,GO:0043410,GO:0043410,GO:0001919,GO:0001919,GO:0001919,GO:0001919,GO:0001919,GO:0032008,GO:0032008,GO:0032008,GO:0032008,GO:0032008,GO:0032008,GO:0071230,GO:0071230,GO:0007040,GO:0007040,GO:0042632,GO:0016197			Promoter (<=1kb)		-
Con7_peak_187	KB644415.1	2300387	2300548	7.09243	PDE_08805	PDE_08805	2298971	2301790	2	PDE_08805	1242	GO:0005576	GO:0042545,GO:0042545,GO:0045490,GO:0045490	GO:0045330,GO:0030599	20200004001100	Promoter (1-2kb)		gnl|BL_ORD_ID|284197 sp|A1DBT4|PMEA_NEOFI Probable pectinesterase A OS=Neosartorya fischeri (strain ATCC 1020 / DSM 3700 / FGSC A1164 / NRRL 181) GN=pmeA PE=3 SV=1
Con7_peak_188	KB644415.1	2417558	2417704	6.24274	PDE_08846	PDE_08846	2417588	2418994	2	PDE_08846	1290	GO:0016021,GO:0016021				Promoter (1-2kb)		-
Con7_peak_189	KB644415.1	2800242	2800405	5.14347	PDE_08975	PDE_08975	2799903	2802706	1	PDE_08975	339		GO:0019236	GO:0005524	5.13204e+98	Promoter (<=1kb)		gnl|BL_ORD_ID|415034 sp|Q2ULU3|STE20_ASPOR Serine/threonine-protein kinase ste20 OS=Aspergillus oryzae GN=ste20 PE=3 SV=1
Con7_peak_190	KB644415.1	2870298	2870547	7.64918	PDE_08994	PDE_08994	2868953	2870766	2	PDE_08994	219			GO:0016705,GO:0004497,GO:0005506,GO:0020037		Promoter (<=1kb)		gnl|BL_ORD_ID|70672 sp|P10615|CP52A_CANTR Cytochrome P450 52A1 OS=Candida tropicalis GN=CYP52A1 PE=1 SV=3
Con7_peak_191	KB644415.1	2985073	2985267	5.86514	PDE_09026	PDE_09026	2983307	2986114	2	PDE_09026	847	GO:0005634,GO:0005634,GO:0005634	GO:0006351,GO:0006351	GO:0003677,GO:0000981,GO:0008270		Promoter (<=1kb)		gnl|BL_ORD_ID|513959 sp|P39529|YJU6_YEAST Putative transcriptional regulatory protein YJL206C OS=Saccharomyces cerevisiae GN=YJL206C PE=2 SV=1
Con7_peak_192	KB644415.1	3332188	3332390	6.63136	PDE_09110	PDE_09110	3333673	3334811	1	PDE_09110	-1283	GO:0030176,GO:0030176,GO:0030176,GO:0030176,GO:0030176,GO:0030176,GO:0005789,GO:0005789,GO:0005789,GO:0005789,GO:0005789,GO:0005789,GO:0016021,GO:0016021	GO:0006621,GO:0006621,GO:0006621,GO:0006888,GO:0015031	GO:0045015,GO:0046923	5110	Promoter (1-2kb)		gnl|BL_ORD_ID|111881 sp|O94270|ERD2_SCHPO ER lumen protein retaining receptor OS=Schizosaccharomyces pombe GN=erd2 PE=2 SV=1
Con7_peak_193	KB644415.1	3347211	3347367	5.11434	PDE_09112	PDE_09112	3344588	3347774	2	PDE_09112	407	GO:1990334,GO:1990334,GO:1990334,GO:1990334,GO:1990334	GO:0001100,GO:0001100,GO:0001100,GO:0001100,GO:0001100	GO:0005096	4111	Promoter (<=1kb)		gnl|BL_ORD_ID|43224 sp|Q10951|BYR4_SCHPO Protein byr4 OS=Schizosaccharomyces pombe GN=byr4 PE=1 SV=1
Con7_peak_194	KB644415.1	3406008	3406288	4.05063	PDE_09135	PDE_09135	3405201	3406955	2	PDE_09135	667		GO:0006101,GO:0006101	GO:0004108	2.00123e+36	Promoter (<=1kb)		gnl|BL_ORD_ID|58935 sp|O00098|CISY_EMENI Citrate synthase, mitochondrial OS=Emericella nidulans GN=citA PE=2 SV=3
Con7_peak_195	KB644415.1	3433322	3433524	3.68752	PDE_09143	PDE_09143	3432166	3433928	1	PDE_09143	1156	GO:0016021,GO:0016021	GO:0055085,GO:0006865			Promoter (1-2kb)		gnl|BL_ORD_ID|45907 sp|P04817|CAN1_YEAST Arginine permease OS=Saccharomyces cerevisiae GN=CAN1 PE=1 SV=2
Con7_peak_196	KB644415.1	3450919	3451112	6.63136	PDE_09149	PDE_09149	3449367	3451602	2	PDE_09149	490		GO:0006457	GO:0051082,GO:0005524	5.13205e+78	Promoter (<=1kb)		gnl|BL_ORD_ID|169715 sp|P40292|HSP90_ASPFU Heat shock protein 90 OS=Aspergillus fumigatus GN=hsp90 PE=1 SV=3
Con7_peak_197	KB644415.1	3662014	3662179	4.8391	PDE_09218	PDE_09218	3661428	3662845	2	PDE_09218	666					Promoter (<=1kb)		gnl|BL_ORD_ID|298812 sp|Q9UR09|PSU1_SCHPO Cell wall synthesis protein psu1 OS=Schizosaccharomyces pombe GN=psu1 PE=2 SV=1
Con7_peak_198	KB644415.1	3676374	3676521	6.05256	PDE_09224	PDE_09224	3675666	3679046	1	PDE_09224	708		GO:0006782,GO:0006782,GO:0018160,GO:0018160	GO:0004418,GO:0005524		Promoter (<=1kb)		gnl|BL_ORD_ID|74776 sp|P0C1D3|CTF18_EMENI Chromosome transmission fidelity protein 18 OS=Emericella nidulans GN=ctf18 PE=3 SV=1
Con7_peak_199	KB644415.1	3856043	3856203	5.18776	PDE_09296	PDE_09296	3856002	3857912	2	PDE_09296	1709	GO:0005759,GO:0005759,GO:0005759,GO:0005759,GO:0005759	GO:1902117,GO:1902117,GO:1902117,GO:1902117,GO:1902117,GO:0006782,GO:0006782	GO:0003870,GO:0030170	2.60012e+22	Promoter (1-2kb)		gnl|BL_ORD_ID|156926 sp|P38092|HEM1_EMENI 5-aminolevulinate synthase, mitochondrial OS=Emericella nidulans GN=hemA PE=3 SV=2
Con7_peak_200	KB644415.1	3934699	3934881	6.05256	PDE_09322	PDE_09322	3932630	3935072	1	PDE_09322	2069	GO:0016021,GO:0016021	GO:0006885	GO:0015385	4260	Promoter (2-3kb)		gnl|BL_ORD_ID|248737 sp|Q04121|NHX1_YEAST Endosomal/prevacuolar sodium/hydrogen exchanger OS=Saccharomyces cerevisiae GN=NHX1 PE=1 SV=1
Con7_peak_201	KB644415.1	4004204	4004350	4.79963	PDE_09345	PDE_09345	4003391	4005349	2	PDE_09345	999			GO:0004674,GO:0004672,GO:0005524		Promoter (<=1kb)		gnl|BL_ORD_ID|193793 sp|O14328|KSP1_SCHPO Serine/threonine-protein kinase ksp1 OS=Schizosaccharomyces pombe GN=ksp1 PE=1 SV=1
Con7_peak_202	KB644415.1	4011546	4011758	4.79963	PDE_09347	PDE_09347	4011490	4012197	1	PDE_09347	56	GO:0016021,GO:0016021				Promoter (<=1kb)		-
Con7_peak_203	KB644415.1	4113557	4113703	3.83758	PDE_09377	PDE_09377	4112823	4114681	1	PDE_09377	734	GO:0005886,GO:0005886,GO:0005886,GO:0016021,GO:0016021	GO:0008643	GO:0022857	4113	Promoter (<=1kb)		gnl|BL_ORD_ID|309528 sp|Q4U3U6|QAY_NEUAF Quinate permease OS=Neurospora africana GN=qa-y PE=3 SV=1
Con7_peak_204	KB644415.1	4289619	4289795	6.63136	PDE_09430	PDE_09430	4289667	4290564	2	PDE_09430	769					Promoter (<=1kb)		-
Con7_peak_205	KB644415.1	4488394	4488543	5.12913	PDE_09494	PDE_09494	4486355	4490338	1	PDE_09494	2039				9.70012e+27	Promoter (2-3kb)		gnl|BL_ORD_ID|509196 sp|O14302|YE86_SCHPO Uncharacterized protein C9G1.06c OS=Schizosaccharomyces pombe GN=SPAC9G1.06c PE=1 SV=1
Con7_peak_206	KB644415.1	4551192	4551435	5.31966	PDE_09521	PDE_09521	4551184	4552601	2	PDE_09521	1166	GO:0005789,GO:0005789,GO:0005789,GO:0005789,GO:0005789,GO:0005789		GO:0008526,GO:0046872		Promoter (1-2kb)		gnl|BL_ORD_ID|404450 sp|Q4WEP0|SFH5_ASPFU Phosphatidylinositol transfer protein sfh5 OS=Aspergillus fumigatus GN=sfh5 PE=3 SV=1
Con7_peak_207	KB644415.1	4721041	4721221	5.68051	PDE_09580	PDE_09580	4721048	4721410	1	PDE_09580	0					Promoter (<=1kb)		-
Con7_peak_208	KB644415.1	4743351	4743507	4.97012	PDE_09586	PDE_09586	4743044	4744270	2	PDE_09586	763					Promoter (<=1kb)		gnl|BL_ORD_ID|516626 sp|O34918|YOAJ_BACSU Expansin-yoaJ OS=Bacillus subtilis GN=yoaJ PE=1 SV=1
Con7_peak_209	KB644415.1	4774916	4775093	4.79963	PDE_09599	PDE_09599	4774711	4776009	2	PDE_09599	916					Promoter (<=1kb)		-
Con7_peak_210	KB644415.1	4833267	4833430	5.31966	PDE_09623	PDE_09623	4830871	4832262	1	PDE_09623	2396					Promoter (2-3kb)		gnl|BL_ORD_ID|393368 sp|P53292|RT35_YEAST 37S ribosomal protein S35, mitochondrial OS=Saccharomyces cerevisiae GN=MRPS35 PE=1 SV=1
Con7_peak_211	KB644415.1	5663178	5663324	3.9906	PDE_09904	PDE_09904	5660240	5663477	2	PDE_09904	153		GO:0051103,GO:0051103,GO:0051103,GO:0006260,GO:0006260,GO:0006310,GO:0006310	GO:0003910,GO:0003677,GO:0005524	3450	Promoter (<=1kb)		gnl|BL_ORD_ID|95788 sp|Q54CR9|DNLI4_DICDI DNA ligase 4 OS=Dictyostelium discoideum GN=lig4 PE=3 SV=1
