# Supplementary material for: The Transcription Factor PoCon7 Is Essential for Fungal Viability and Regulates Chitinase Gene Expression in Penicillium oxalicum
Source: Int J Mol Sci. 2025 Dec 28;27(1):333. doi: 10.3390/ijms27010333 (PMC12785316; doi:10.3390/ijms27010333)
Supplement: Supplementary file 1 [file ijms-27-00333-s001.zip › Supplementary Spreadsheet S4 GO rich in DAP-seq of Con7 .xlsx]

## Sheet: go_f.rich
TermID	Foreground	Background	Generatio	Pvalue	FDR	Description	Level1	Level2	GeneID	Symbol
GO:0045330	2	4	0.5	0.00296429	0.170447	aspartyl esterase activity	molecular_function	catalytic activity	PDE_04459,PDE_08805	PDE_04459,PDE_08805
GO:0005543	2	4	0.5	0.00296429	0.170447	phospholipid binding	molecular_function	binding	PDE_01574,PDE_04079	PDE_01574,PDE_04079
GO:0030599	2	4	0.5	0.00296429	0.170447	pectinesterase activity	molecular_function	catalytic activity	PDE_04459,PDE_08805	PDE_04459,PDE_08805
GO:0004568	3	15	0.2	0.00422729	0.121535	chitinase activity	molecular_function	catalytic activity	PDE_06497,PDE_06566,PDE_07642	PDE_06497,PDE_06566,PDE_07642
GO:0046982	4	31	0.129032	0.00490956	0.11292	protein heterodimerization activity	molecular_function	binding	PDE_00261,PDE_06488,PDE_08391,PDE_08392	PDE_00261,PDE_06488,PDE_08391,PDE_08392
GO:0008061	3	16	0.1875	0.00511766	0.0980885	chitin binding	molecular_function	binding	PDE_06497,PDE_06566,PDE_07642	PDE_06497,PDE_06566,PDE_07642
GO:0031176	2	7	0.285714	0.00992193	0.163003	endo-1,4-beta-xylanase activity	molecular_function	catalytic activity	PDE_02418,PDE_02682	PDE_02418,PDE_02682
GO:0043565	3	21	0.142857	0.0111947	0.160923	sequence-specific DNA binding	molecular_function	binding	PDE_03162,PDE_03334,PDE_05254	PDE_03162,PDE_03334,PDE_05254
GO:0004252	3	23	0.130435	0.0144259	0.18433	serine-type endopeptidase activity	molecular_function	catalytic activity	PDE_03162,PDE_06330,PDE_07782	PDE_03162,PDE_06330,PDE_07782
GO:0004108	1	1	1	0.0226569	0.153267	citrate (Si)-synthase activity	molecular_function	catalytic activity	PDE_09135	PDE_09135
GO:0004121	1	1	1	0.0226569	0.153267	cystathionine beta-lyase activity	molecular_function	catalytic activity	PDE_05687	PDE_05687
GO:0004438	1	1	1	0.0226569	0.153267	phosphatidylinositol-3-phosphatase activity	molecular_function	catalytic activity	PDE_02753	PDE_02753
GO:0016308	1	1	1	0.0226569	0.153267	1-phosphatidylinositol-4-phosphate 5-kinase activity	molecular_function	catalytic activity	PDE_01574	PDE_01574
GO:0045015	1	1	1	0.0226569	0.153267	HDEL sequence binding	molecular_function	binding	PDE_09110	PDE_09110
GO:0005519	1	1	1	0.0226569	0.153267	cytoskeletal regulatory protein binding	molecular_function	binding	PDE_07057	PDE_07057
GO:0004754	1	1	1	0.0226569	0.153267	saccharopine dehydrogenase (NAD+, L-lysine-forming) activity	molecular_function	catalytic activity	PDE_04805	PDE_04805
GO:0005319	1	1	1	0.0226569	0.153267	lipid transporter activity	molecular_function	transporter activity	PDE_03266	PDE_03266
GO:0004563	1	1	1	0.0226569	0.153267	beta-N-acetylhexosaminidase activity	molecular_function	catalytic activity	PDE_06511	PDE_06511
GO:0001409	1	1	1	0.0226569	0.153267	guanine nucleotide transmembrane transporter activity	molecular_function	transporter activity	PDE_02377	PDE_02377
GO:0003870	1	1	1	0.0226569	0.153267	5-aminolevulinate synthase activity	molecular_function	catalytic activity	PDE_09296	PDE_09296
GO:0004019	1	1	1	0.0226569	0.153267	adenylosuccinate synthase activity	molecular_function	catalytic activity	PDE_00473	PDE_00473
GO:0052812	1	1	1	0.0226569	0.153267	phosphatidylinositol-3,4-bisphosphate 5-kinase activity	molecular_function	catalytic activity	PDE_01574	PDE_01574
GO:0052811	1	1	1	0.0226569	0.153267	1-phosphatidylinositol-3-phosphate 4-kinase activity	molecular_function	catalytic activity	PDE_01574	PDE_01574
GO:0102148	1	1	1	0.0226569	0.153267	N-acetyl-beta-D-galactosaminidase activity	molecular_function	catalytic activity	PDE_06511	PDE_06511
GO:0030246	3	28	0.107143	0.0245932	0.113129	carbohydrate binding	molecular_function	binding	PDE_03966,PDE_07276,PDE_08710	PDE_03966,PDE_07276,PDE_08710
GO:0032450	1	2	0.5	0.0448047	0.171751	maltose alpha-glucosidase activity	molecular_function	catalytic activity	PDE_03966	PDE_03966
GO:0005471	1	2	0.5	0.0448047	0.171751	ATP:ADP antiporter activity	molecular_function	transporter activity	PDE_02785	PDE_02785
GO:0015385	1	2	0.5	0.0448047	0.171751	sodium:proton antiporter activity	molecular_function	transporter activity	PDE_09322	PDE_09322
GO:0008526	1	2	0.5	0.0448047	0.171751	phosphatidylinositol transporter activity	molecular_function	transporter activity	PDE_09521	PDE_09521
GO:0047657	1	2	0.5	0.0448047	0.171751	alpha-1,3-glucan synthase activity	molecular_function	catalytic activity	PDE_04685	PDE_04685
GO:0017178	1	2	0.5	0.0448047	0.171751	diphthine-ammonia ligase activity	molecular_function	catalytic activity	PDE_05484	PDE_05484
GO:0016307	1	2	0.5	0.0448047	0.171751	phosphatidylinositol phosphate kinase activity	molecular_function	catalytic activity	PDE_01574	PDE_01574
GO:0000062	1	2	0.5	0.0448047	0.171751	fatty-acyl-CoA binding	molecular_function	binding	PDE_00715	PDE_00715
GO:0046923	1	2	0.5	0.0448047	0.171751	ER retention sequence binding	molecular_function	binding	PDE_09110	PDE_09110
GO:0008143	1	3	0.333333	0.0664548	0.198501	poly(A) binding	molecular_function	binding	PDE_02858	PDE_02858
GO:0005452	1	3	0.333333	0.0664548	0.198501	inorganic anion exchanger activity	molecular_function	transporter activity	PDE_05031	PDE_05031
GO:0004084	1	3	0.333333	0.0664548	0.198501	branched-chain-amino-acid transaminase activity	molecular_function	catalytic activity	PDE_04465	PDE_04465
GO:0004020	1	3	0.333333	0.0664548	0.198501	adenylylsulfate kinase activity	molecular_function	catalytic activity	PDE_07235	PDE_07235
GO:0004418	1	3	0.333333	0.0664548	0.198501	hydroxymethylbilane synthase activity	molecular_function	catalytic activity	PDE_09224	PDE_09224
GO:0010997	1	3	0.333333	0.0664548	0.198501	anaphase-promoting complex binding	molecular_function	binding	PDE_00577	PDE_00577
GO:0097027	1	3	0.333333	0.0664548	0.198501	ubiquitin-protein transferase activator activity	molecular_function	molecular function regulator	PDE_00577	PDE_00577
GO:0003725	1	3	0.333333	0.0664548	0.198501	double-stranded RNA binding	molecular_function	binding	PDE_00359	PDE_00359
GO:0004674	3	44	0.0681818	0.0768072	0.205415	protein serine/threonine kinase activity	molecular_function	catalytic activity	PDE_02716,PDE_03441,PDE_09345	PDE_02716,PDE_03441,PDE_09345
GO:0003988	1	4	0.25	0.0876183	0.226429	acetyl-CoA C-acyltransferase activity	molecular_function	catalytic activity	PDE_08405	PDE_08405
GO:0003910	1	4	0.25	0.0876183	0.226429	DNA ligase (ATP) activity	molecular_function	catalytic activity	PDE_09904	PDE_09904
GO:0003700	3	48	0.0625	0.0941116	0.235279	DNA-binding transcription factor activity	molecular_function	transcription regulator activity	PDE_03334,PDE_04903,PDE_05254	PDE_03334,PDE_04903,PDE_05254
GO:0016279	1	5	0.2	0.108306	0.259483	protein-lysine N-methyltransferase activity	molecular_function	catalytic activity	PDE_01161	PDE_01161
GO:0043531	1	5	0.2	0.108306	0.259483	ADP binding	molecular_function	binding	PDE_06583	PDE_06583
GO:0004176	1	5	0.2	0.108306	0.259483	ATP-dependent peptidase activity	molecular_function	catalytic activity	PDE_03162	PDE_03162
GO:0042626	4	84	0.047619	0.122092	0.280813	ATPase activity, coupled to transmembrane movement of substances	molecular_function	catalytic activity	PDE_06525,PDE_06525,PDE_06542,PDE_06542	PDE_06525,PDE_06525,PDE_06542,PDE_06542
GO:0004707	1	6	0.166667	0.128529	0.278883	MAP kinase activity	molecular_function	catalytic activity	PDE_08270	PDE_08270
GO:0004540	1	6	0.166667	0.128529	0.278883	ribonuclease activity	molecular_function	catalytic activity	PDE_00619	PDE_00619
GO:0004525	1	6	0.166667	0.128529	0.278883	ribonuclease III activity	molecular_function	catalytic activity	PDE_00359	PDE_00359
GO:0031625	1	6	0.166667	0.128529	0.278883	ubiquitin protein ligase binding	molecular_function	binding	PDE_06963	PDE_06963
GO:0008374	1	6	0.166667	0.128529	0.278883	O-acyltransferase activity	molecular_function	catalytic activity	PDE_04676	PDE_04676
GO:0016853	2	28	0.0714286	0.131553	0.267762	isomerase activity	molecular_function	catalytic activity	PDE_00419,PDE_06369	PDE_00419,PDE_06369
GO:0051082	2	28	0.0714286	0.131553	0.267762	unfolded protein binding	molecular_function	binding	PDE_03760,PDE_09149	PDE_03760,PDE_09149
GO:0004672	4	87	0.045977	0.133995	0.26568	protein kinase activity	molecular_function	catalytic activity	PDE_02716,PDE_04648,PDE_08698,PDE_09345	PDE_02716,PDE_04648,PDE_08698,PDE_09345
GO:0008422	1	7	0.142857	0.148296	0.281886	beta-glucosidase activity	molecular_function	catalytic activity	PDE_02736	PDE_02736
GO:0042393	1	7	0.142857	0.148296	0.281886	histone binding	molecular_function	binding	PDE_06488	PDE_06488
GO:0102483	1	7	0.142857	0.148296	0.281886	scopolin beta-glucosidase activity	molecular_function	catalytic activity	PDE_02736	PDE_02736
GO:0051118	1	7	0.142857	0.148296	0.281886	glucan endo-1,3-alpha-glucosidase activity	molecular_function	catalytic activity	PDE_06330	PDE_06330
GO:0030170	3	60	0.05	0.154087	0.281271	pyridoxal phosphate binding	molecular_function	binding	PDE_05687,PDE_08465,PDE_09296	PDE_05687,PDE_08465,PDE_09296
GO:0019901	1	8	0.125	0.167619	0.301191	protein kinase binding	molecular_function	binding	PDE_02431	PDE_02431
GO:0016301	3	64	0.046875	0.176252	0.311831	kinase activity	molecular_function	catalytic activity	PDE_02431,PDE_05484,PDE_07235	PDE_02431,PDE_05484,PDE_07235
GO:0003677	14	474	0.0295359	0.182961	0.318796	DNA binding	molecular_function	binding	PDE_00436,PDE_01933,PDE_02036,PDE_02901,PDE_03058,PDE_04903,PDE_04966,PDE_05883,PDE_06878,PDE_07750,PDE_08391,PDE_08392,PDE_09026,PDE_09904	PDE_00436,PDE_01933,PDE_02036,PDE_02901,PDE_03058,PDE_04903,PDE_04966,PDE_05883,PDE_06878,PDE_07750,PDE_08391,PDE_08392,PDE_09026,PDE_09904
GO:0016779	1	10	0.1	0.204971	0.351816	nucleotidyltransferase activity	molecular_function	catalytic activity	PDE_05484	PDE_05484
GO:0004650	1	11	0.0909091	0.223019	0.377164	polygalacturonase activity	molecular_function	catalytic activity	PDE_04459	PDE_04459
GO:0005524	17	615	0.0276423	0.22454	0.374233	ATP binding	molecular_function	binding	PDE_01574,PDE_01933,PDE_02716,PDE_03162,PDE_03441,PDE_03760,PDE_04648,PDE_06525,PDE_06542,PDE_07235,PDE_08270,PDE_08698,PDE_08975,PDE_09149,PDE_09224,PDE_09345,PDE_09904	PDE_01574,PDE_01933,PDE_02716,PDE_03162,PDE_03441,PDE_03760,PDE_04648,PDE_06525,PDE_06542,PDE_07235,PDE_08270,PDE_08698,PDE_08975,PDE_09149,PDE_09224,PDE_09345,PDE_09904
GO:0016614	1	12	0.0833333	0.240661	0.395371	oxidoreductase activity, acting on CH-OH group of donors	molecular_function	catalytic activity	PDE_07857	PDE_07857
GO:0000981	8	262	0.0305344	0.241637	0.391384	DNA-binding transcription factor activity, RNA polymerase II-specific	molecular_function	transcription regulator activity	PDE_00436,PDE_02807,PDE_02901,PDE_03058,PDE_05883,PDE_06878,PDE_07750,PDE_09026	PDE_00436,PDE_02807,PDE_02901,PDE_03058,PDE_05883,PDE_06878,PDE_07750,PDE_09026
GO:0031267	1	13	0.0769231	0.257905	0.411931	small GTPase binding	molecular_function	binding	PDE_03765	PDE_03765
GO:0042802	1	14	0.0714286	0.274761	0.432842	identical protein binding	molecular_function	binding	PDE_06858	PDE_06858
GO:0016616	1	15	0.0666667	0.291237	0.452598	oxidoreductase activity, acting on the CH-OH group of donors, NAD or NADP as acceptor	molecular_function	catalytic activity	PDE_00035	PDE_00035
GO:0005525	4	123	0.0325203	0.303916	0.466004	GTP binding	molecular_function	binding	PDE_00473,PDE_01801,PDE_06858,PDE_07333	PDE_00473,PDE_01801,PDE_06858,PDE_07333
GO:0005096	1	16	0.0625	0.307342	0.459018	GTPase activator activity	molecular_function	molecular function regulator	PDE_09112	PDE_09112
GO:0016620	1	16	0.0625	0.307342	0.459018	oxidoreductase activity, acting on the aldehyde or oxo group of donors, NAD or NADP as acceptor	molecular_function	catalytic activity	PDE_07957	PDE_07957
GO:0003887	1	16	0.0625	0.307342	0.459018	DNA-directed DNA polymerase activity	molecular_function	catalytic activity	PDE_04966	PDE_04966
GO:0008270	12	450	0.0266667	0.320006	0.465832	zinc ion binding	molecular_function	binding	PDE_00398,PDE_00436,PDE_01542,PDE_02807,PDE_02901,PDE_03058,PDE_03334,PDE_04966,PDE_05883,PDE_06878,PDE_07750,PDE_09026	PDE_00398,PDE_00436,PDE_01542,PDE_02807,PDE_02901,PDE_03058,PDE_03334,PDE_04966,PDE_05883,PDE_06878,PDE_07750,PDE_09026
GO:0004222	1	17	0.0588235	0.323084	0.4587	metalloendopeptidase activity	molecular_function	catalytic activity	PDE_01056	PDE_01056
GO:0003729	1	17	0.0588235	0.323084	0.4587	mRNA binding	molecular_function	binding	PDE_08405	PDE_08405
GO:0004725	1	17	0.0588235	0.323084	0.4587	protein tyrosine phosphatase activity	molecular_function	catalytic activity	PDE_02753	PDE_02753
GO:0008483	1	18	0.0555556	0.338472	0.468967	transaminase activity	molecular_function	catalytic activity	PDE_08465	PDE_08465
GO:0016746	1	21	0.047619	0.382584	0.523776	transferase activity, transferring acyl groups	molecular_function	catalytic activity	PDE_00666	PDE_00666
GO:0030248	1	22	0.0454545	0.39663	0.536617	cellulose binding	molecular_function	binding	PDE_02682	PDE_02682
GO:0035091	1	23	0.0434783	0.410359	0.548735	phosphatidylinositol binding	molecular_function	binding	PDE_02498	PDE_02498
GO:0004519	1	24	0.0416667	0.423778	0.556965	endonuclease activity	molecular_function	catalytic activity	PDE_06607	PDE_06607
GO:0004843	1	24	0.0416667	0.423778	0.556965	thiol-dependent ubiquitin-specific protease activity	molecular_function	catalytic activity	PDE_02364	PDE_02364
GO:0003712	1	25	0.04	0.436894	0.564526	transcription coregulator activity	molecular_function	transcription regulator activity	PDE_00085	PDE_00085
GO:0031177	1	29	0.0344828	0.486464	0.621593	phosphopantetheine binding	molecular_function	binding	PDE_03304	PDE_03304
GO:0051539	1	30	0.0333333	0.498165	0.626109	4 iron, 4 sulfur cluster binding	molecular_function	binding	PDE_04966	PDE_04966
GO:0003779	1	30	0.0333333	0.498165	0.626109	actin binding	molecular_function	binding	PDE_06642	PDE_06642
GO:0003824	3	121	0.0247934	0.520631	0.643792	catalytic activity	molecular_function	catalytic activity	PDE_06369,PDE_06583,PDE_08465	PDE_06369,PDE_06583,PDE_08465
GO:0051287	1	34	0.0294118	0.542383	0.663554	NAD binding	molecular_function	binding	PDE_00035	PDE_00035
GO:0016705	2	80	0.025	0.545489	0.656872	oxidoreductase activity, acting on paired donors, with incorporation or reduction of molecular oxygen	molecular_function	catalytic activity	PDE_01719,PDE_08994	PDE_01719,PDE_08994
GO:0003924	2	80	0.025	0.545489	0.656872	GTPase activity	molecular_function	catalytic activity	PDE_06858,PDE_07333	PDE_06858,PDE_07333
GO:0000166	1	35	0.0285714	0.55282	0.655405	nucleotide binding	molecular_function	binding	PDE_04966	PDE_04966
GO:0004386	1	37	0.027027	0.572991	0.672387	helicase activity	molecular_function	catalytic activity	PDE_01933	PDE_01933
GO:0003735	3	142	0.0211268	0.630075	0.731905	structural constituent of ribosome	molecular_function	structural molecule activity	PDE_00629,PDE_02776,PDE_06188	PDE_00629,PDE_02776,PDE_06188
GO:0000287	1	46	0.0217391	0.653155	0.751128	magnesium ion binding	molecular_function	binding	PDE_00473	PDE_00473
GO:0004497	2	98	0.0204082	0.65653	0.747534	monooxygenase activity	molecular_function	catalytic activity	PDE_01719,PDE_08994	PDE_01719,PDE_08994
GO:0051213	1	50	0.02	0.683809	0.770961	dioxygenase activity	molecular_function	catalytic activity	PDE_00794	PDE_00794
GO:0005506	2	108	0.0185185	0.708357	0.787064	iron ion binding	molecular_function	binding	PDE_01719,PDE_08994	PDE_01719,PDE_08994
GO:0020037	2	108	0.0185185	0.708357	0.787064	heme binding	molecular_function	binding	PDE_01719,PDE_08994	PDE_01719,PDE_08994
GO:0050660	1	54	0.0185185	0.711775	0.779563	flavin adenine dinucleotide binding	molecular_function	binding	PDE_07857	PDE_07857
GO:0022857	6	317	0.0189274	0.733326	0.79559	transmembrane transporter activity	molecular_function	transporter activity	PDE_00421,PDE_01257,PDE_02535,PDE_04545,PDE_06095,PDE_09377	PDE_00421,PDE_01257,PDE_02535,PDE_04545,PDE_06095,PDE_09377
GO:0016757	1	60	0.0166667	0.749189	0.805203	transferase activity, transferring glycosyl groups	molecular_function	catalytic activity	PDE_02498	PDE_02498
GO:0003743	1	69	0.0144928	0.796468	0.848091	translation initiation factor activity	molecular_function	binding	PDE_00576	PDE_00576
GO:0008168	1	74	0.0135135	0.818797	0.863868	methyltransferase activity	molecular_function	catalytic activity	PDE_01161	PDE_01161
GO:0071949	1	76	0.0131579	0.827032	0.864624	FAD binding	molecular_function	binding	PDE_00794	PDE_00794
GO:0016740	2	145	0.0137931	0.846741	0.877254	transferase activity	molecular_function	catalytic activity	PDE_00261,PDE_00620	PDE_00261,PDE_00620
GO:0016787	3	231	0.012987	0.901654	0.925805	hydrolase activity	molecular_function	catalytic activity	PDE_01933,PDE_07276,PDE_08050	PDE_01933,PDE_07276,PDE_08050
GO:0016491	4	315	0.0126984	0.933375	0.949895	oxidoreductase activity	molecular_function	catalytic activity	PDE_00298,PDE_00398,PDE_00833,PDE_05675	PDE_00298,PDE_00398,PDE_00833,PDE_05675
GO:0003723	2	206	0.00970874	0.951702	0.960051	RNA binding	molecular_function	binding	PDE_00619,PDE_02858	PDE_00619,PDE_02858
GO:0046872	2	397	0.00503778	0.999153	0.999153	metal ion binding	molecular_function	binding	PDE_04053,PDE_09521	PDE_04053,PDE_09521
