# Supplementary material for: The Transcription Factor PoCon7 Is Essential for Fungal Viability and Regulates Chitinase Gene Expression in Penicillium oxalicum
Source: Int J Mol Sci. 2025 Dec 28;27(1):333. doi: 10.3390/ijms27010333 (PMC12785316; doi:10.3390/ijms27010333)
Supplement: Supplementary file 1 [file ijms-27-00333-s001.zip › Supplementary Spreadsheet S5 Data that underlies the ChIP-qPCR in this paper.xlsx]

## Sheet: chi18A
	WT-1	WT-2	WT-3	Con7-TAP-1	Con7-TAP-2	Con7-TAP-3		P-Value (WT vs Con7-TAP)
R1	0.00128686	0.000471019	0.000583925	0.0014885	0.00123444	0.00217929		0.0883624
R2	0.003125	0.00351581	0.003125	0.00683934	0.0101532	0.0112656		0.00992066
R3	0.0059954	0.00279695	0.00310341	0.0196146	0.0156041	0.0162668		0.0011952
R4	0.00206173	0.0018453	0.000854917	0.0136787	0.0271684	0.0168404		0.0125133
R5	0.00238478	0.00126038	0.000754638	0.00712977	0.00540336	0.00625		0.00229265

## Sheet: chi18C
	WT-1	WT-2	WT-3	Con7-TAP-1	Con7-TAP-2	Con7-TAP-3		P-Value (WT vs Con7-TAP)
R1	9.11165e-05	9.04871e-05	0.000139067	0.00392817	0.00252076	0.00575117		0.0133277
R2	0.000837323	0.00010911	0.000390625	0.00890031	0.0109576	0.00847878		0.000346299
R3	7.29907e-05	4.40064e-05	4.78233e-05	0.00865693	0.00824692	0.00674518		0.000175774
R4	4.71649e-05	6.31032e-05	9.04871e-05	0.00115177	0.000808801	0.00132304		0.00247894
R5	3.26642e-05	2.06725e-05	2.49271e-05	0.00193704	0.00115978	0.000982042		0.0104386
