# Supplementary material for: The Transcription Factor PoCon7 Is Essential for Fungal Viability and Regulates Chitinase Gene Expression in Penicillium oxalicum
Source: Int J Mol Sci. 2025 Dec 28;27(1):333. doi: 10.3390/ijms27010333 (PMC12785316; doi:10.3390/ijms27010333)
Supplement: Supplementary file 1 [file ijms-27-00333-s001.zip › Supplementary Spreadsheet S6 Transcriptome data-con7-B vs WT -glucose signal.xlsx]

## Sheet: con7-B vs WT
Gene ID	WT_G FPKM	con7-B_G FPKM	log2(con7-B_G/WT_G)	Qvalue(WT_G-vs-con7-B_G)	diffexp_deseq2_pvalue_WT_G-vs-con7-B_G
PDE_00001	0.196667	3.4	4.39305	1.26199e-05	4.25455e-06
PDE_00003	7.82667	42.3167	2.73826	1.43275e-27	1.3796e-28
PDE_00004	0.993333	4.44333	2.44348	2.37573e-22	2.72155e-23
PDE_00006	12.3833	13.5067	0.415399	0.0410026	0.0237238
PDE_00007	2.03667	12.0733	2.84372	4.3605e-34	3.49568e-35
PDE_00008	0.84	40.94	5.88523	5.47998e-105	1.2234e-106
PDE_00009	2.45	37.92	4.23206	1.3237e-60	5.83569e-62
PDE_00010	0.52	9.70333	4.57456	4.11451e-35	3.17322e-36
PDE_00011	0.603333	11.77	3.91077	3.26406e-126	5.74127e-128
PDE_00012	12.1167	1.47333	-2.76287	1.03498e-20	1.27199e-21
PDE_00013	19.23	1.66	-3.25944	4.70052e-48	2.68707e-49
PDE_00016	4.45333	2.03	-0.85555	0.0227016	0.0123862
PDE_00019	37.9733	23.9033	-0.395696	0.000235378	9.30738e-05
PDE_00021	334.36	2221.68	3.02744	5.88027e-164	7.02794e-166
PDE_00022	38.83	0.5	-6.00348	6.96836e-95	1.74425e-96
PDE_00023	85.7167	4.40667	-3.24136	5.40363e-139	8.2861e-141
PDE_00026	584.717	78.5233	-2.61103	1.20827e-194	1.158e-196
PDE_00027	30.88	8.64667	-1.46932	1.4675e-40	1.00271e-41
PDE_00028	23.7533	15.9867	-0.401385	0.000489887	0.000203434
PDE_00032	37.8467	44.2133	0.910522	8.97124e-18	1.25632e-18
PDE_00036	6.53333	8.38667	0.607695	0.00717943	0.00356422
PDE_00038	16.24	7.67	-0.641629	2.19281e-06	6.75719e-07
PDE_00042	34.61	14.0767	-1.02831	1.53343e-44	9.40565e-46
PDE_00044	121.653	20.6667	-2.28369	8.55924e-65	3.50322e-66
PDE_00045	250.313	89.0933	-1.20933	5.09866e-38	3.69651e-39
PDE_00046	158.207	65.4567	-0.984482	5.74164e-13	1.03452e-13
PDE_00047	46.0933	23.2833	-0.710508	8.01718e-08	2.13605e-08
PDE_00048	10.4233	6.83333	-0.3376	0.0465327	0.0272565
PDE_00049	8.22333	13.6867	1.00809	1.25421e-13	2.16224e-14
PDE_00051	1.92333	2.6	0.70931	7.29571e-05	2.70227e-05
PDE_00052	11.74	4.60333	-1.07849	2.19155e-15	3.40754e-16
PDE_00053	1941.91	1335.95	-0.247023	0.00036192	0.000146906
PDE_00059	92.86	63.1333	-0.383102	3.37848e-05	1.20336e-05
PDE_00060	4.39	1.57667	-1.20099	0.0009959	0.000432043
PDE_00061	30.22	18.71	-0.373012	5.26273e-05	1.91723e-05
PDE_00062	56.2567	33.22	-0.485999	1.97806e-07	5.46424e-08
PDE_00063	41.58	61.78	0.84497	7.18661e-29	6.63641e-30
PDE_00065	2.47667	0.773333	-1.37839	4.84828e-05	1.75695e-05
PDE_00066	42.22	55.5433	0.599484	1.0246e-09	2.3082e-10
PDE_00070	23.0567	9.51333	-1.00404	1.49161e-09	3.39561e-10
PDE_00071	12.5633	5.31667	-0.96846	3.77284e-09	8.9248e-10
PDE_00072	49.6167	3.71333	-3.38391	7.19675e-82	2.15034e-83
PDE_00073	9.25667	29.3267	1.94498	9.17068e-18	1.28735e-18
PDE_00075	59.46	27.7933	-0.672366	3.27464e-09	7.69831e-10
PDE_00080	9.14667	57.1133	2.92054	2.07784e-79	6.51301e-81
PDE_00081	0.746667	42.44	6.102	2.55778e-128	4.38362e-130
PDE_00082	1.23333	96.86	6.57446	6.86113e-123	1.28419e-124
PDE_00083	88.9533	64.56	-0.188007	0.0172977	0.00922518
PDE_00084	76.65	41.0833	-0.624267	9.45525e-09	2.33156e-09
PDE_00087	4.88	193.447	5.27465	2.3873e-84	6.89085e-86
PDE_00091	33.4333	9.5	-1.61201	1.35852e-65	5.46841e-67
PDE_00092	204.76	20.6367	-3.03124	7.88612e-121	1.52939e-122
PDE_00093	26.4467	11.8067	-0.885307	1.53611e-06	4.63135e-07
PDE_00094	11.37	30.3967	1.69968	3.80727e-10	8.25503e-11
PDE_00096	8.37	23.3067	1.29059	3.31125e-64	1.36647e-65
PDE_00098	90.8267	88.2467	0.23646	0.0148471	0.00781612
PDE_00100	0.246667	4.87667	4.55601	0.000561509	0.000235202
PDE_00103	12.4733	8.02	-0.366055	7.36293e-06	2.41418e-06
PDE_00105	8.65333	4.77667	-0.581884	0.0113861	0.0058503
PDE_00106	15996.5	10879.4	-0.221669	0.0104155	0.00531635
PDE_00107	54.01	27.7267	-0.679664	0.000114676	4.3561e-05
PDE_00108	46.69	32.2633	-0.207995	0.0292383	0.0163344
PDE_00110	1.79333	0.106667	-3.80995	9.57052e-07	2.81213e-07
PDE_00111	61.8067	30.2	-0.752628	6.42622e-13	1.16149e-13
PDE_00112	89.6367	83.66	0.175146	0.0189719	0.0102015
PDE_00115	11.7267	4.06667	-1.24416	0.000517227	0.000215662
PDE_00120	18.63	17.8	0.260845	0.00026828	0.000106961
PDE_00121	22.37	24.4633	0.410755	0.0388879	0.0224058
PDE_00122	412.803	240.753	-0.499155	2.4265e-16	3.62785e-17
PDE_00126	184.253	331.087	1.1235	2.76805e-47	1.60734e-48
PDE_00127	45.9033	49.4733	0.380416	3.87926e-08	1.00382e-08
PDE_00128	53.8967	78.7333	0.699315	3.64789e-28	3.44264e-29
PDE_00131	31.9833	45.4367	0.658321	3.93469e-07	1.12065e-07
PDE_00132	122.85	87.5733	-0.211296	0.0154839	0.00817754
PDE_00136	48.1233	68.9	0.798249	1.41573e-11	2.75994e-12
PDE_00137	31.39	29.4333	0.267846	1.12797e-05	3.78237e-06
PDE_00140	90.5933	86.5467	0.207278	0.0031042	0.00145042
PDE_00141	17.67	16.3767	0.161637	0.048241	0.0283387
PDE_00142	4.79667	1.29333	-1.6172	2.35791e-06	7.28987e-07
PDE_00144	1.04	18.97	4.97504	7.74903e-05	2.87979e-05
PDE_00145	43.59	39.3267	1.48742	3.8442e-61	1.69042e-62
PDE_00146	195.127	202.733	0.207466	0.00523196	0.00253605
PDE_00148	80.74	40.7833	-0.701211	1.39369e-08	3.49011e-09
PDE_00149	62.78	142.107	1.45606	5.84206e-59	2.66776e-60
PDE_00150	20.86	70.8333	2.04474	1.47881e-34	1.16884e-35
PDE_00151	4.04	10.3933	1.6447	1.59562e-09	3.64318e-10
PDE_00152	100.093	52.0833	-0.663312	1.86408e-08	4.71852e-09
PDE_00157	4.59667	12.42	1.70498	1.16151e-36	8.61738e-38
PDE_00158	3.15333	8.76667	1.70579	3.25384e-27	3.18083e-28
PDE_00162	245.373	266.323	0.398313	1.07171e-08	2.66085e-09
PDE_00164	140.663	171.803	0.596749	1.19481e-19	1.52636e-20
PDE_00166	44.4933	71.5167	0.961799	8.04065e-09	1.96642e-09
PDE_00167	5.27667	0	-8.8466	4.89107e-12	9.32552e-13
PDE_00168	26.6233	16.5233	-0.365213	0.00406312	0.00193375
PDE_00170	151.947	785.317	2.65431	1.03147e-234	7.55958e-237
PDE_00171	132.163	310.09	1.5105	9.66317e-75	3.3449e-76
PDE_00173	56.5733	68.55	0.552539	2.51842e-08	6.42313e-09
PDE_00174	77.4767	101.597	0.665033	7.43155e-12	1.43117e-12
PDE_00175	2020.98	7353.11	2.15992	2.36017e-112	4.84329e-114
PDE_00177	573.747	1735.95	1.96305	2.96689e-18	4.04104e-19
PDE_00181	35.63	16.9867	-0.786854	1.69821e-06	5.16414e-07
PDE_00182	116.257	64.6967	-0.56702	2.7637e-06	8.62857e-07
PDE_00183	57.39	59.5967	0.252601	0.000290921	0.000116743
PDE_00187	215.023	215.583	0.276814	0.000631974	0.000266642
PDE_00190	261.1	172.04	-0.321066	6.87461e-05	2.53422e-05
PDE_00192	331.233	434.487	0.671421	7.41392e-24	8.07515e-25
PDE_00193	11.6	30.0067	1.64978	3.71433e-26	3.72312e-27
PDE_00194	318.95	395.583	0.551055	4.62544e-12	8.79819e-13
PDE_00196	19.0167	3.13667	-2.40592	0.00340938	0.00160148
PDE_00198	17.2767	2.87667	-2.32108	9.19736e-44	5.73474e-45
PDE_00201	53.6233	34.9833	-0.336894	0.000801662	0.000342123
PDE_00203	106.707	187.68	1.11021	2.95943e-08	7.59795e-09
PDE_00204	106.02	127.02	0.545321	4.52767e-06	1.44575e-06
PDE_00206	335.177	185.22	-0.501024	2.99545e-08	7.70057e-09
PDE_00207	14.79	7.44	-0.717947	2.72568e-07	7.64014e-08
PDE_00208	57.42	39.5933	-0.302483	7.5378e-06	2.47322e-06
PDE_00210	24.3533	37.9067	0.911997	3.94972e-18	5.43314e-19
PDE_00213	4.73667	106.31	4.78643	2.59776e-44	1.60511e-45
PDE_00214	19.4833	6.36667	-1.34068	1.23504e-22	1.40229e-23
PDE_00216	19.9433	7.85	-1.06629	4.93815e-07	1.4187e-07
PDE_00218	9.22667	6.08667	-0.328072	0.0189879	0.0102144
PDE_00221	41.51	22	-0.375119	9.31558e-06	3.09539e-06
PDE_00222	35.1033	21.7567	-0.418057	2.03448e-07	5.62241e-08
PDE_00223	75.97	54.4033	-0.210801	0.00120246	0.000528626
PDE_00224	256.347	60.0633	-1.64807	4.1681e-149	5.63955e-151
PDE_00226	125.92	26.0033	-1.99856	5.19558e-56	2.54243e-57
PDE_00230	22.6	92.73	2.25223	8.00842e-97	1.95041e-98
PDE_00231	13.3767	14.6733	0.57079	0.000951926	0.000411403
PDE_00232	4298.3	2682.11	-0.355695	1.09311e-06	3.2378e-07
PDE_00236	12.68	19.93	0.925401	1.25331e-05	4.22387e-06
PDE_00237	28.14	16.2667	-0.514142	0.00749963	0.00373586
PDE_00240	26.0133	12.72	-0.758424	1.10759e-09	2.50141e-10
PDE_00242	20.3	11.8067	-0.508964	0.00088913	0.00038266
PDE_00248	47.9367	12.1067	-1.62918	2.72904e-48	1.55083e-49
PDE_00249	119.137	126.247	0.3632	0.00545161	0.00265112
PDE_00250	9.93667	0	-6.62056	3.40558e-05	1.21378e-05
PDE_00254	91.3867	69.96	-0.177066	0.0220394	0.0119802
PDE_00256	23.81	27.0333	0.445851	1.41282e-05	4.80127e-06
PDE_00258	13.4	14.4667	0.384956	0.0083016	0.00415876
PDE_00260	74.1233	45.7767	-0.398852	0.000309164	0.000124377
PDE_00261	18.93	21.0067	0.393365	0.0044415	0.00213036
PDE_00262	417.233	725.44	1.15242	4.87004e-34	3.91514e-35
PDE_00266	58.17	72.3233	0.588577	6.79522e-08	1.79592e-08
PDE_00267	117.02	97.71	0.250234	4.06351e-05	1.46202e-05
PDE_00276	0.933333	0.283333	-1.43845	0.0428443	0.0248816
PDE_00281	43.6067	17.2267	-0.961695	1.2159e-24	1.28732e-25
PDE_00282	37.3433	20.3767	-0.601593	3.18285e-12	5.99318e-13
PDE_00286	298.437	228.89	-0.157907	0.0401207	0.0231659
PDE_00287	28.4167	0	-9.70865	4.67705e-15	7.41979e-16
PDE_00289	16.7567	12	-0.209992	0.0336867	0.0190824
PDE_00290	349	171.907	-0.707936	2.47026e-07	6.89356e-08
PDE_00291	40.85	21.3767	-0.720041	2.08934e-23	2.30631e-24
PDE_00292	20.29	10.5	-0.676389	0.00298998	0.00139368
PDE_00293	77.5867	45.6967	-0.481514	6.23867e-12	1.19582e-12
PDE_00295	32.1333	9.92667	-1.42422	6.48313e-41	4.37862e-42
PDE_00298	7.83667	27.6033	2.09063	2.6055e-67	1.02234e-68
PDE_00300	14.82	9.71333	-0.32861	0.00101167	0.000439731
PDE_00301	54.1933	23.5167	-0.923648	5.17021e-07	1.48828e-07
PDE_00302	29.6833	17.06	-0.523114	0.00037023	0.000150613
PDE_00304	2372	1252.87	-0.627249	1.39443e-17	1.9716e-18
PDE_00307	187.89	121.843	-0.354134	7.93419e-09	1.93859e-09
PDE_00309	48.0433	49.9067	0.330211	0.000402627	0.000164928
PDE_00310	0	1.68333	8.66521	4.6593e-06	1.49303e-06
PDE_00314	38.64	37.1833	0.217445	0.0366404	0.0209828
PDE_00317	0.42	1.97333	2.54714	0.0256984	0.0141806
PDE_00318	119.257	65.2067	-0.687385	2.82303e-21	3.38356e-22
PDE_00319	18.9033	13.11	-0.454853	3.80923e-06	1.20689e-06
PDE_00324	10.5867	14.1833	0.695116	9.12045e-06	3.02541e-06
PDE_00326	27.2733	116.763	2.38754	1.00067e-55	4.93057e-57
PDE_00327	0	119.443	11.3721	8.72391e-21	1.07119e-21
PDE_00329	59.1233	23.2633	-1.05502	2.57786e-05	9.05254e-06
PDE_00331	70.98	79.9567	0.382979	7.68477e-06	2.52491e-06
PDE_00332	51.7233	76.73	0.803861	1.89384e-29	1.71468e-30
PDE_00333	14.8167	37.5133	1.61523	4.51948e-35	3.49063e-36
PDE_00334	5.97667	3.40667	-0.537725	0.0375533	0.0215616
PDE_00335	53.3733	63.8033	0.529256	5.77133e-06	1.8715e-06
PDE_00336	36.3867	42.9667	0.513339	6.60746e-14	1.12123e-14
PDE_00338	14.2167	7.51667	-0.63969	0.0135608	0.0070824
PDE_00339	61.6533	67.0633	0.58352	1.89138e-14	3.10715e-15
PDE_00341	78.3267	31.74	-0.971713	0.0236769	0.0129744
PDE_00343	50.0067	28.1967	-0.54804	0.000105794	4.0032e-05
PDE_00345	201.953	111.127	-0.584641	1.32232e-11	2.57189e-12
PDE_00347	97.66	64.7933	-0.315255	0.000835783	0.000358193
PDE_00348	0	10.64	6.74935	2.16405e-06	6.65391e-07
PDE_00349	14.4667	6.7	-0.770453	1.04456e-05	3.48856e-06
PDE_00352	0	5.53667	9.1861	8.59684e-13	1.56641e-13
PDE_00355	11.11	0.146667	-6.01715	7.84463e-09	1.91494e-09
PDE_00357	13.72	14.2767	0.483754	5.84998e-09	1.41352e-09
PDE_00358	41.7767	20.1467	-0.773507	7.46411e-09	1.81701e-09
PDE_00359	99.89	62.7067	-0.394439	0.00025794	0.000102577
PDE_00360	1193.74	669.217	-0.49219	0.00417205	0.00198889
PDE_00361	25.53	11.7933	-0.837829	9.62117e-08	2.57751e-08
PDE_00362	125.163	86.5167	-0.258423	0.00212389	0.000972264
PDE_00363	40.72	49.31	0.493781	7.91296e-11	1.63898e-11
PDE_00364	77.7	100.093	0.656244	5.54357e-05	2.02579e-05
PDE_00365	22.86	15.6033	-0.279077	0.00472485	0.00227106
PDE_00366	456.747	282.657	-0.415804	4.61299e-08	1.20305e-08
PDE_00367	25.39	13.6833	-0.610711	0.000888526	0.0003822
PDE_00368	8.07667	4.11	-0.702187	6.98624e-06	2.28752e-06
PDE_00369	76.3167	109.89	0.798602	3.63764e-19	4.75366e-20
PDE_00370	437	433.28	0.25909	0.000823953	0.000352658
PDE_00371	29.7067	29.9767	0.28527	0.0214369	0.0116309
PDE_00372	97.0267	49.2033	-0.66726	0.0132274	0.00689634
PDE_00374	1673.76	1108.36	-0.247856	7.19508e-05	2.66312e-05
PDE_00375	24.3	13	-0.617659	0.00315528	0.00147607
PDE_00378	12.0667	13.9833	0.484385	4.15967e-06	1.32308e-06
PDE_00383	6.81	7.57333	0.430409	0.00428745	0.00204777
PDE_00385	12.42	15.81	0.617526	3.60537e-06	1.13946e-06
PDE_00394	7.03	2.56667	-1.17347	0.00086263	0.000370476
PDE_00395	47.3633	51.1733	0.399209	0.00907999	0.00458043
PDE_00396	14.3267	8.39667	-0.49789	0.000458358	0.000189514
PDE_00397	652.313	461.06	-0.211006	0.044974	0.0262615
PDE_00398	12.3367	29.76	1.54726	4.42669e-21	5.36055e-22
PDE_00400	12.47	15.64	0.599805	9.72762e-07	2.86158e-07
PDE_00401	275.307	277.007	0.332903	0.000289349	0.000116046
PDE_00402	18.86	18.8333	0.273301	0.0440248	0.0256336
PDE_00403	37.3067	21.9133	-0.493058	8.30387e-06	2.73675e-06
PDE_00405	23.4533	24.4067	0.348174	2.37911e-06	7.36613e-07
PDE_00406	3932.08	2545.18	-0.339804	1.27729e-06	3.81359e-07
PDE_00407	16.0333	17.28	0.381049	0.00219756	0.00100847
PDE_00409	24.6767	66.3533	1.27789	2.05298e-54	1.03239e-55
PDE_00413	78.88	5.87333	-3.44452	2.31698e-22	2.65164e-23
PDE_00415	80.7267	43.6567	-0.611332	6.76941e-14	1.15101e-14
PDE_00416	25.99	26.5333	0.303985	0.00331081	0.00155144
PDE_00418	13.14	12.3667	0.518311	1.8505e-05	6.39296e-06
PDE_00419	14.3133	30.8533	1.37919	1.59536e-60	7.05132e-62
PDE_00420	30.46	18.1267	-0.478239	1.0025e-09	2.25503e-10
PDE_00421	125.08	61.0767	-0.75907	4.36824e-15	6.9151e-16
PDE_00422	67.9733	30.86	-0.862213	9.3126e-14	1.59603e-14
PDE_00424	213.57	293.367	0.728369	2.79092e-08	7.14328e-09
PDE_00425	72.8967	81.3667	0.542054	5.49486e-07	1.58607e-07
PDE_00428	121.757	68.03	-0.521267	7.71813e-05	2.86569e-05
PDE_00432	0.356667	49.7233	7.39108	2.64948e-80	8.15547e-82
PDE_00437	14.8267	33.7533	1.31799	6.99166e-35	5.4631e-36
PDE_00439	40.2533	24.2633	-0.452379	0.000819151	0.000350234
PDE_00440	1.37333	1.94333	0.736387	0.0169391	0.00902245
PDE_00442	2.71667	3.31333	0.553968	0.0119065	0.00614189
PDE_00443	3.78333	2.07333	-0.594415	0.0117674	0.00606613
PDE_00444	1144.4	1022.2	0.116724	0.0283949	0.0158094
PDE_00445	2.19333	3.37	0.894794	0.00393859	0.00187004
PDE_00446	36.0833	39.0267	0.418919	1.78034e-11	3.49374e-12
PDE_00448	5.86667	47.7767	3.31848	4.20909e-11	8.53303e-12
PDE_00449	126.217	155.903	0.586687	1.9812e-12	3.67691e-13
PDE_00451	18.4267	18.8533	0.30569	0.00177404	0.000800907
PDE_00452	19.6233	23.2467	0.517317	6.24068e-08	1.64514e-08
PDE_00454	28.7667	19.2767	-0.305293	0.00267276	0.00123949
PDE_00455	395	230.027	-0.502389	2.10806e-07	5.83526e-08
PDE_00457	17.95	12.7	-0.287312	0.026499	0.0146642
PDE_00458	4.07	0.77	-2.20414	0.000559573	0.000234202
PDE_00461	242.457	154.467	-0.365514	0.00100772	0.000437673
PDE_00462	95.9333	46.16	-0.778675	1.94143e-17	2.76034e-18
PDE_00466	22.63	12.6833	-0.561063	1.2763e-05	4.30566e-06
PDE_00469	5.99333	27.2933	2.46077	6.8449e-37	5.06286e-38
PDE_00472	17.6033	25.8867	0.739328	5.98282e-23	6.65807e-24
PDE_00474	21.3567	29.6667	0.747751	3.91597e-12	7.40454e-13
PDE_00475	4.44667	56.96	3.95677	1.64201e-134	2.6475e-136
PDE_00476	158.33	79.5633	-0.657747	1.88652e-09	4.33501e-10
PDE_00483	7.00333	4.08333	-0.67273	0.000246141	9.76525e-05
PDE_00485	16.2667	29.09	1.19538	2.52124e-14	4.17601e-15
PDE_00486	33.37	16.4933	-0.742687	5.25491e-09	1.26618e-09
PDE_00487	1.58333	3.96	1.59677	2.55224e-08	6.51802e-09
PDE_00488	7.23667	18.48	1.62677	6.01926e-22	7.01761e-23
PDE_00489	12.27	8.17667	-0.322394	0.016621	0.00883807
PDE_00490	48.83	91.96	1.1872	1.7989e-35	1.3833e-36
PDE_00491	3271.15	1787.95	-0.562596	9.84019e-15	1.58659e-15
PDE_00492	21.73	23.2	0.371896	0.0201449	0.0108822
PDE_00493	23.4667	11.37	-0.771328	2.06151e-08	5.22294e-09
PDE_00494	87.24	38.86	-0.892373	3.04066e-30	2.6913e-31
PDE_00496	7.17333	9.54667	0.614302	2.89737e-06	9.07206e-07
PDE_00497	69.3167	64.2467	0.186786	0.037585	0.0215873
PDE_00500	21.52	35.2033	0.460974	2.41526e-08	6.15185e-09
PDE_00503	1400.91	1715.03	0.592773	3.40279e-06	1.0739e-06
PDE_00507	7.05	3.11333	-0.622016	0.0085559	0.0042958
PDE_00508	1784.55	1129.04	-0.384822	4.45869e-05	1.61024e-05
PDE_00509	3041.07	4631	0.883967	3.91319e-17	5.66527e-18
PDE_00515	35.7267	24.52	-0.328981	0.000349953	0.000141654
PDE_00523	61.7867	88.94	0.802245	1.235e-22	1.40084e-23
PDE_00525	877.867	1427.36	0.958199	7.57408e-36	5.73885e-37
PDE_00526	70.77	70.4533	0.298879	9.93969e-05	3.75218e-05
PDE_00529	146.567	196.527	0.555686	2.16895e-09	5.01337e-10
PDE_00532	150.913	313.753	1.32729	1.22311e-69	4.61995e-71
PDE_00533	148.55	582.427	2.27541	5.79841e-59	2.64129e-60
PDE_00535	40.6867	62.1367	0.885581	1.42918e-24	1.51797e-25
PDE_00536	15.78	26.19	1.00545	1.66285e-35	1.27681e-36
PDE_00537	42.6467	70.32	0.998523	7.53431e-17	1.10266e-17
PDE_00538	12.9	5.83	-0.866173	0.00101514	0.000441586
PDE_00540	31.95	19.73	-0.394428	0.000167248	6.48134e-05
PDE_00541	8.53667	10.1233	0.521147	0.00650686	0.00320538
PDE_00543	40.8167	16.4667	-1.03601	4.50212e-22	5.20823e-23
PDE_00544	1.45667	3.17667	1.40585	1.49132e-08	3.73965e-09
PDE_00545	83.83	51.74	-0.404614	0.0138017	0.00722066
PDE_00546	22.4667	13.13	-0.502379	4.60841e-06	1.47465e-06
PDE_00549	30.49	3.41333	-2.89615	1.42928e-70	5.30198e-72
PDE_00552	11.0867	1912.13	7.75542	2.06272e-127	3.55842e-129
PDE_00553	38.9833	65.4733	1.03174	7.2947e-08	1.93286e-08
PDE_00554	290.897	279.04	0.213934	0.00207508	0.000948072
PDE_00555	696.687	209.16	-1.28449	2.31872e-48	1.31505e-49
PDE_00558	72.5833	30.7667	-0.964655	3.70735e-13	6.6255e-14
PDE_00563	21.31	4.49	-1.96965	2.23021e-19	2.8918e-20
PDE_00564	23.4867	27.6367	0.348325	1.71822e-05	5.90306e-06
PDE_00566	29.6733	66.0033	1.42773	1.4623e-24	1.5548e-25
PDE_00572	1219.27	161.02	-2.5877	3.80818e-39	2.69222e-40
PDE_00576	85.5367	92.0333	0.375949	7.6708e-07	2.2375e-07
PDE_00577	48.49	67.9333	0.76003	4.77794e-25	4.99936e-26
PDE_00579	15.7867	5.15667	-1.35251	3.30348e-06	1.04144e-06
PDE_00580	59.8033	31.2167	-0.573062	2.11833e-11	4.19175e-12
PDE_00581	27.99	18.5067	-0.321956	0.0353081	0.0201124
PDE_00582	40.8867	47.3667	0.483875	1.21998e-14	1.97942e-15
PDE_00583	47.3767	27.0367	-0.531526	1.40031e-05	4.75402e-06
PDE_00585	18.75	26.21	0.761809	2.2344e-05	7.79735e-06
PDE_00588	6.47333	10.82	0.980306	1.05013e-11	2.03064e-12
PDE_00590	26.6133	14.3533	-0.271135	0.0247552	0.0136155
PDE_00591	0.13	0.333333	1.8649	0.0477631	0.0280364
PDE_00592	45.2567	11.0233	-1.76357	5.54499e-50	3.03227e-51
PDE_00594	1.59333	3.38	1.35137	2.76163e-05	9.74621e-06
PDE_00595	9.79333	1.93667	-2.01113	2.21485e-13	3.89329e-14
PDE_00597	27.3533	28.64	0.338975	0.000167459	6.49331e-05
PDE_00601	6.86	10.13	0.849033	0.0322524	0.0181946
PDE_00602	6.32667	9.89333	0.922447	3.63998e-05	1.30184e-05
PDE_00603	44.5833	13.8233	-1.41197	2.3917e-26	2.38928e-27
PDE_00604	3.99667	6.47667	0.900073	1.58186e-05	5.40604e-06
PDE_00607	3.2	5.31667	0.681327	0.000593141	0.000249455
PDE_00608	43.0833	56.9333	0.653641	3.94793e-15	6.23639e-16
PDE_00610	4.32333	1.16667	-1.86172	1.93135e-05	6.69405e-06
PDE_00611	2.83	4.57667	0.968124	0.000526329	0.000219694
PDE_00612	67.5	35.7533	-0.622724	0.000577206	0.000242037
PDE_00614	17	19.3	0.454243	1.01904e-10	2.12678e-11
PDE_00615	562.06	600.66	0.375477	3.34603e-08	8.62822e-09
PDE_00619	83.8233	86.19	0.245425	7.00786e-05	2.58696e-05
PDE_00620	11.8133	12.56	0.357573	0.0184467	0.00988997
PDE_00621	5912.73	9864.21	1.03462	2.39855e-05	8.38912e-06
PDE_00624	101.837	279.617	1.72768	1.59501e-09	3.63997e-10
PDE_00626	29.9467	19.3167	-0.359097	0.00123757	0.000545037
PDE_00629	3302.43	2228.72	-0.277862	0.00183966	0.000833229
PDE_00632	11.3667	3.92	-1.26384	2.66791e-31	2.31025e-32
PDE_00633	8.49333	55.9633	3.00807	1.779e-33	1.46027e-34
PDE_00634	5.24667	3.27333	-0.433986	0.0322524	0.0181972
PDE_00635	50.5533	56.3033	0.425261	1.79295e-09	4.10989e-10
PDE_00637	233.607	272.007	0.493886	4.41265e-07	1.26275e-07
PDE_00638	2373.34	1666.09	-0.248205	0.00374908	0.00177245
PDE_00643	345.767	688.857	1.27074	1.41875e-55	7.00656e-57
PDE_00646	0	4.84333	9.53786	1.5878e-14	2.59233e-15
PDE_00647	16.8633	6.92333	-1.01103	9.80633e-08	2.63153e-08
PDE_00648	23.1133	11.0667	-0.790667	1.46648e-07	4.00028e-08
PDE_00650	9.15333	10.3533	0.543747	3.33861e-06	1.05289e-06
PDE_00651	0.386667	2.25667	2.86702	1.78709e-10	3.78816e-11
PDE_00652	18.6167	55.8967	1.923	9.17055e-83	2.69874e-84
PDE_00654	1.22333	25.0533	4.4975	0.00575356	0.00281093
PDE_00659	59.9767	68.86	0.474622	2.97436e-06	9.32987e-07
PDE_00660	42.75	16.1033	-1.13465	4.96867e-17	7.22135e-18
PDE_00661	55.7633	38.2567	-0.302084	0.000122905	4.68116e-05
PDE_00663	179.103	87.32	-0.756461	3.02474e-11	6.05697e-12
PDE_00667	0.906667	12.8033	4.07834	0.000447452	0.000184853
PDE_00669	36.4767	42.1733	0.504429	0.00568592	0.00277276
PDE_00672	32.8733	21.3667	-0.349611	2.12585e-05	7.40415e-06
PDE_00673	16.9167	27.76	0.986693	5.09063e-35	3.94898e-36
PDE_00674	16.8967	8.74667	-0.675787	0.000272636	0.000108944
PDE_00675	6.98	12.18	1.07684	2.05172e-18	2.78067e-19
PDE_00676	40.4	75.3333	1.1758	8.13294e-28	7.76705e-29
PDE_00678	9.01333	15.4033	1.05029	0.000137497	5.27415e-05
PDE_00679	36.2133	16.8867	-0.492143	0.000344008	0.000139131
PDE_00680	16.21	32.23	1.26391	5.92591e-39	4.22945e-40
PDE_00683	120.093	91.2833	-0.197276	0.0218625	0.0118815
PDE_00684	7.75667	0	-9.15307	1.92201e-13	3.35686e-14
PDE_00685	47.17	31.0633	-0.324052	0.0215241	0.0116855
PDE_00686	7.92667	2.45667	-1.37982	8.75604e-15	1.40784e-15
PDE_00688	26.4933	17.4833	-0.326267	4.82446e-05	1.74777e-05
PDE_00690	21.5767	40.11	1.15844	9.82523e-23	1.1056e-23
PDE_00692	20.9	22	0.33854	0.000107233	4.06209e-05
PDE_00698	7.15667	19.8667	1.75094	4.16871e-21	5.03874e-22
PDE_00699	45.5933	30.89	-0.324206	0.000191339	7.46026e-05
PDE_00701	56.12	31.8567	-0.542513	1.12649e-05	3.77612e-06
PDE_00703	111.527	156.68	0.763142	1.22397e-16	1.80511e-17
PDE_00704	22.65	31.2	0.789001	1.09468e-12	2.01063e-13
PDE_00705	16.0533	24.82	0.907855	5.92087e-06	1.92266e-06
PDE_00706	82.4067	86.4933	0.34808	0.000823953	0.000352587
PDE_00708	15.9967	12.8967	-0.454681	0.000441113	0.000181986
PDE_00709	18.4167	7.67667	-0.990053	2.1559e-07	5.97932e-08
PDE_00710	640.14	1034.54	0.973467	0.00052484	0.000219014
PDE_00711	210.203	283.213	0.700883	2.89775e-14	4.81924e-15
PDE_00713	57.1067	36.7467	-0.360176	0.000442277	0.000182516
PDE_00714	297.22	193.523	-0.321357	0.00235681	0.00108526
PDE_00715	14.72	7.27333	-0.739799	0.000139178	5.34335e-05
PDE_00716	23.36	12.96	-0.575008	1.93849e-05	6.72318e-06
PDE_00717	14.04	16.6333	0.380939	4.43936e-05	1.60226e-05
PDE_00718	34.39	18.6933	-0.457907	0.00104918	0.000457577
PDE_00729	15.91	8.79667	-0.581171	8.7692e-06	2.90197e-06
PDE_00731	32.67	17.57	-0.619833	2.98388e-05	1.05575e-05
PDE_00732	28.53	19.5433	-0.272891	0.00688768	0.00340385
PDE_00733	299.633	371.357	0.604483	7.04679e-10	1.56366e-10
PDE_00735	38.6967	23.03	-0.473234	9.57076e-05	3.5978e-05
PDE_00736	111.24	71.68	-0.303354	0.000286382	0.000114792
PDE_00737	24.6867	6.13333	-1.68464	0.00537142	0.00260789
PDE_00740	3.50667	1.18333	-1.28479	0.0399035	0.0230314
PDE_00741	25.7333	67.0967	1.67778	6.48647e-29	5.96062e-30
PDE_00743	41.9567	69.1233	1.15392	9.08454e-75	3.13437e-76
PDE_00746	170.917	84.2533	-0.742242	6.41029e-23	7.14825e-24
PDE_00747	72.63	47.96	-0.322448	0.000492848	0.000204885
PDE_00748	47.9533	80.6033	1.02669	5.49179e-25	5.76486e-26
PDE_00751	128.433	94.4667	-0.168739	0.0383294	0.0220494
PDE_00753	6.24333	9.37333	0.861496	9.0704e-06	3.00472e-06
PDE_00756	55.49	60.5367	0.429901	1.60992e-09	3.67764e-10
PDE_00758	33.3867	44.8667	0.711149	3.0066e-14	5.01722e-15
PDE_00759	26.45	29.99	0.454452	4.10566e-07	1.17212e-07
PDE_00760	1.07667	7.12333	3.0102	4.64992e-08	1.2132e-08
PDE_00761	4.94	10.3067	1.33686	5.43959e-11	1.11257e-11
PDE_00763	23.8333	20.1233	-0.434425	9.26046e-07	2.7158e-07
PDE_00768	528.443	361.767	-0.176775	0.00209455	0.000957885
PDE_00770	6.46333	318.677	5.60237	7.33043e-103	1.66958e-104
PDE_00771	1.4	5.14667	2.15814	3.61782e-12	6.83261e-13
PDE_00772	63.1433	94.4933	0.903382	0.000287961	0.000115457
PDE_00774	7.57	3.47667	-0.877068	4.25207e-06	1.35343e-06
PDE_00777	1580.4	1015.12	-0.346238	8.50747e-07	2.49018e-07
PDE_00778	180.67	113.72	-0.396709	1.25031e-15	1.92994e-16
PDE_00780	3138.89	2151.85	-0.258	7.88373e-05	2.9334e-05
PDE_00782	8.46667	19.0467	1.33309	9.42362e-66	3.78262e-67
PDE_00783	4.57	5.62	0.582446	1.65404e-06	5.01307e-07
PDE_00785	27.8767	36.5633	0.665116	4.23194e-14	7.12879e-15
PDE_00786	1.29667	26.35	4.59149	4.40716e-137	6.95684e-139
PDE_00789	0.0733333	63.16	10.0136	1.50769e-112	3.07693e-114
PDE_00790	1.45667	284.143	7.89382	3.48313e-211	2.98476e-213
PDE_00791	0.09	143.367	10.9106	7.15813e-50	3.94669e-51
PDE_00792	0	504.007	14.562	7.49059e-34	6.07253e-35
PDE_00793	2.81333	62.0067	4.73433	0	0
PDE_00794	4.28667	712.623	5.37137	0	0
PDE_00795	0.06	165.32	11.8413	2.7717e-44	1.71571e-45
PDE_00796	0.0733333	297.21	12.7212	2.01904e-34	1.60039e-35
PDE_00797	1.49333	403.503	8.35365	9.02619e-30	8.08072e-31
PDE_00798	1.87667	440.937	8.16009	3.20214e-42	2.05437e-43
PDE_00799	6.35333	722.203	7.10936	0	0
PDE_00800	0.08	146.283	11.0563	3.43664e-51	1.82895e-52
PDE_00801	0.166667	203.503	10.5268	1.07935e-57	5.07486e-59
PDE_00802	3.55667	76.9733	4.70908	1.86175e-278	1.04958e-280
PDE_00803	0.0566667	82.2667	11.3981	6.69839e-21	8.1719e-22
PDE_00804	0.136667	476.62	11.8363	0	0
PDE_00805	0.263333	435.073	10.9654	6.36402e-87	1.7939e-88
PDE_00806	0.516667	1143.32	11.5794	6.0954e-176	6.5978e-178
PDE_00807	0	180.99	13.8668	8.40298e-31	7.3333e-32
PDE_00808	0.0766667	179.53	11.4554	9.38128e-55	4.68588e-56
PDE_00809	0.0333333	77.9033	11.5284	2.19637e-28	2.05793e-29
PDE_00810	0.106667	25.5667	8.11509	3.74326e-197	3.54531e-199
PDE_00811	1.20333	171.16	7.33257	1.51827e-32	1.27022e-33
PDE_00813	1.92667	4.73	1.56855	2.37434e-16	3.54719e-17
PDE_00815	16.1	16.56	0.313213	0.00335281	0.00157264
PDE_00816	87.8967	93.07	0.362393	4.07507e-05	1.4671e-05
PDE_00819	0.64	1.30333	1.29773	0.0196783	0.010608
PDE_00820	80.6	89.48	0.429433	2.36126e-06	7.3029e-07
PDE_00825	140.177	91.2067	-0.345135	5.71612e-07	1.65122e-07
PDE_00827	3.48333	2.13333	-0.436032	0.0147981	0.00778867
PDE_00828	14.0867	6.35333	-0.877521	1.59161e-07	4.35366e-08
PDE_00831	48.2433	24.3567	-0.671495	0.0313692	0.0176352
PDE_00833	34.1867	14.9967	-0.910461	9.67691e-10	2.17237e-10
PDE_00837	6.49667	6.5	-0.230703	0.0288238	0.0160644
PDE_00838	4.46667	2.39333	-0.622464	0.00104867	0.000457233
PDE_00839	5.63	1.53	-1.52635	8.34171e-14	1.42493e-14
PDE_00840	62.08	24.4933	-1.06461	1.28785e-19	1.65102e-20
PDE_00842	45.5267	28.41	-0.408208	0.00516182	0.00249739
PDE_00843	24.3067	27.7467	0.46278	6.94134e-08	1.8361e-08
PDE_00844	46.1233	30.9267	-0.261719	0.000709843	0.000301257
PDE_00849	16.7033	10.4333	-0.406591	0.000445658	0.000184012
PDE_00850	20.5667	12.4167	-0.451827	0.00681208	0.00336418
PDE_00854	28.1433	15.6267	-0.565253	0.0330664	0.0187012
PDE_00855	1008.33	678.3	-0.271525	0.00128609	0.000568002
PDE_00858	73.2367	49.9233	-0.281165	1.70499e-05	5.8499e-06
PDE_00861	24.94	10.9467	-0.913072	3.56422e-09	8.41122e-10
PDE_00862	11.4667	7.36	-0.366382	0.0238079	0.0130569
PDE_00864	111.483	75.1733	-0.294399	8.60503e-05	3.22022e-05
PDE_00865	1133.23	2309.37	1.29916	5.06614e-70	1.90216e-71
PDE_00866	132.653	91.2467	-0.261687	0.00127459	0.000562351
PDE_00867	11.8933	56.3333	2.51975	5.96551e-88	1.66811e-89
PDE_00868	10.7733	11.27	0.415204	0.0289388	0.0161384
PDE_00869	868.93	503.397	-0.477335	5.97134e-05	2.19153e-05
PDE_00870	4.20333	1.67667	-0.938416	0.045717	0.0267426
PDE_00873	439.017	579.643	0.739047	2.64974e-20	3.31031e-21
PDE_00874	74.81	44.85	-0.456481	7.13142e-05	2.63659e-05
PDE_00875	8.78333	9.44667	0.378313	0.00934749	0.00472486
PDE_00878	13.39	27.1533	1.29463	3.64402e-27	3.56637e-28
PDE_00883	63.45	91.3133	0.861128	0.0333688	0.0188911
PDE_00885	0	5.91333	9.14364	1.03596e-06	3.06033e-07
PDE_00886	280.977	141.357	-0.327269	8.85992e-05	3.3186e-05
PDE_00888	6.11667	12.8733	1.34651	3.92181e-20	4.91719e-21
PDE_00891	53.3767	102.843	1.21795	8.15867e-34	6.62334e-35
PDE_00892	136.537	193.13	0.698961	3.53345e-07	9.99996e-08
PDE_00895	44.6433	51.17	0.444876	3.92802e-07	1.11831e-07
PDE_00897	228.237	345.127	0.873014	1.62945e-16	2.41413e-17
PDE_00898	36.64	22.42	-0.436462	2.90186e-05	1.02509e-05
PDE_00900	3.40667	4.98333	0.821338	0.00262178	0.00121437
PDE_00903	52.04	54.5067	0.2614	0.000246141	9.76625e-05
PDE_00905	115.987	86.4133	-0.2191	0.00108305	0.000473201
PDE_00909	0.336667	5.83	4.38257	8.92147e-28	8.53017e-29
PDE_00910	0.0166667	1.26333	6.47807	1.54512e-06	4.66549e-07
PDE_00912	53.1367	25.95	-0.758318	4.0183e-11	8.13718e-12
PDE_00914	31.9067	18.8433	-0.486505	1.61587e-05	5.52956e-06
PDE_00917	172.733	98.91	-0.532976	9.50144e-17	1.39592e-17
PDE_00918	633.837	293.45	-0.742793	0.0104386	0.00533054
PDE_00920	29.0167	20.9833	-0.250366	0.0127981	0.00664943
PDE_00923	52.09	28.5267	-0.247448	0.0253636	0.0139844
PDE_00924	3.32667	101.15	5.20519	5.9485e-198	5.49979e-200
PDE_00926	53.4267	34.5367	-0.355442	0.00056635	0.000237293
PDE_00928	92.3667	65.86	-0.260906	0.00548312	0.00266954
PDE_00929	7.20667	21.17	1.85719	5.93483e-06	1.92786e-06
PDE_00931	6.94333	0.56	-3.35576	4.30475e-09	1.02559e-09
PDE_00932	0.7	0.14	-2.08203	0.0384343	0.0221185
PDE_00933	132.913	29.3867	-1.90263	7.35816e-56	3.61727e-57
PDE_00935	507.627	354.077	-0.226036	0.0467031	0.0273668
PDE_00936	23.1367	41.1667	1.10387	3.08823e-39	2.1728e-40
PDE_00937	12.0633	13.3633	0.41942	4.14643e-05	1.49419e-05
PDE_00938	46.9067	245.27	2.76439	0	0
PDE_00939	94.83	34.5067	-1.14965	0.000140057	5.38024e-05
PDE_00943	14.7533	8.9	-0.456855	0.000245152	9.72152e-05
PDE_00944	16.01	10.1267	-0.367004	0.00314939	0.00147296
PDE_00945	27.6967	17.22	-0.407764	0.0136654	0.00714473
PDE_00947	7.07667	272.19	5.54342	0	0
PDE_00951	43.4567	21.2033	-0.757305	3.85523e-09	9.13274e-10
PDE_00954	32.5667	39.7933	0.562681	3.81176e-11	7.69314e-12
PDE_00955	3.23	21.2967	2.92561	2.63841e-78	8.32964e-80
PDE_00956	7.93333	10.51	0.67773	4.93637e-08	1.29017e-08
PDE_00961	7.05667	0.173333	-5.0648	1.36001e-17	1.91986e-18
PDE_00963	2.15	3.19667	0.846888	0.00678157	0.00334835
PDE_00964	4.68333	10.8867	1.4933	2.12507e-14	3.50065e-15
PDE_00966	59.7633	42.98	-0.201077	0.0343524	0.0195021
PDE_00969	0.906667	2.71667	1.68743	1.56842e-05	5.35833e-06
PDE_00970	16.66	26.02	0.916497	4.8658e-21	5.91423e-22
PDE_00973	60.0167	39.0667	-0.366794	7.98914e-05	2.97521e-05
PDE_00975	59.6967	82.8933	0.747498	3.39267e-18	4.64011e-19
PDE_00977	10.02	11.4333	0.464149	0.0344107	0.0195391
PDE_00979	236.197	288.363	0.564933	2.81938e-17	4.04677e-18
PDE_00982	0.333333	1.50667	2.46991	0.0420849	0.0243997
PDE_00988	44.2733	30.43	-0.27343	0.00701727	0.00347738
PDE_00990	131.867	135.073	0.321045	5.61808e-05	2.05491e-05
PDE_00991	128.413	155.783	0.555913	3.34285e-09	7.86997e-10
PDE_00995	115.09	121.013	0.344643	1.93461e-06	5.92663e-07
PDE_00996	39.1067	46.55	0.53705	0.0022117	0.00101545
PDE_00999	6.31	0.74	-2.81883	5.40815e-11	1.10553e-11
PDE_01001	131.217	60.2933	-0.841556	1.51782e-19	1.95097e-20
PDE_01002	74.4567	26.6667	-1.20296	2.46384e-16	3.68645e-17
PDE_01006	20.4667	56.5733	1.8035	2.25125e-08	5.72142e-09
PDE_01007	2658.65	1168.76	-0.775263	3.02564e-17	4.35305e-18
PDE_01008	462.77	719.213	0.925318	3.95159e-68	1.52824e-69
PDE_01016	113.093	71.2533	-0.371827	4.35422e-06	1.3884e-06
PDE_01017	33.4433	10.4233	-1.40318	2.13233e-09	4.9239e-10
PDE_01019	146.18	128.323	-0.383091	4.09261e-09	9.72738e-10
PDE_01020	35.4033	17.07	-0.761068	1.03718e-10	2.16614e-11
PDE_01021	86.8167	56.2767	-0.349834	0.00547806	0.00266548
PDE_01023	511.72	334.687	-0.335642	0.000589614	0.000247573
PDE_01029	41.8833	44.9033	0.382416	2.16477e-05	7.54217e-06
PDE_01034	30.4	35.2567	0.494597	0.000589868	0.000247843
PDE_01040	15.3533	17.3633	0.315821	0.000641365	0.000270894
PDE_01041	1.92333	7.37667	2.21574	2.36724e-21	2.82659e-22
PDE_01042	5.08	6.56333	0.639662	0.00041586	0.000170723
PDE_01043	14.86	8.95333	-0.506724	4.69766e-05	1.70078e-05
PDE_01044	67.7033	38.11	-0.551896	1.35103e-05	4.57453e-06
PDE_01045	271.217	183.287	-0.28913	0.000180875	7.03187e-05
PDE_01048	22.68	7.93667	-1.24177	4.69458e-24	5.07093e-25
PDE_01050	12.2867	6.85667	-0.570052	2.90765e-08	7.45517e-09
PDE_01051	26.1867	15.7567	-0.624561	2.50181e-07	6.98724e-08
PDE_01052	49.7433	33.76	-0.288193	0.00532681	0.00258442
PDE_01053	34.0433	35.4067	0.33088	0.00334491	0.00156818
PDE_01054	80.8967	87.5167	0.387171	5.28457e-05	1.92578e-05
PDE_01057	28.7633	198.38	2.97841	2.18474e-81	6.60176e-83
PDE_01058	6.86667	9.56667	0.503736	2.37395e-06	7.34751e-07
PDE_01059	22.2233	8.29333	-1.1521	1.28139e-22	1.45635e-23
PDE_01061	57.26	18.48	-1.35447	1.0398e-28	9.66059e-30
PDE_01063	1.45	4.22333	1.82192	5.25464e-05	1.9131e-05
PDE_01064	0.04	70.75	11.0822	2.79174e-26	2.7952e-27
PDE_01065	0.206667	835.097	12.2542	6.54343e-78	2.08794e-79
PDE_01066	1.64667	410.81	8.26763	5.88269e-84	1.71128e-85
PDE_01067	3.37667	154.833	6.26289	0	0
PDE_01068	2.95667	263.033	6.77407	0	0
PDE_01069	0.133333	560.227	12.0983	2.57943e-150	3.43187e-152
PDE_01071	0.113333	22.6933	7.92982	6.6325e-173	7.40352e-175
PDE_01073	0	10.5667	9.60873	8.5484e-15	1.37252e-15
PDE_01074	1.38	15.89	3.80157	9.66625e-58	4.51215e-59
PDE_01075	0.03	0.74	4.81047	0.00306466	0.00143126
PDE_01076	0	8.01667	9.69806	4.89894e-15	7.78838e-16
PDE_01081	41.3967	24.27	-0.475875	0.0242011	0.0132834
PDE_01082	8.8	5.75333	-0.342951	8.54585e-05	3.19614e-05
PDE_01083	15.3833	15.3733	0.273611	0.0396585	0.0228766
PDE_01086	310.16	347.377	0.446628	6.48051e-09	1.56953e-09
PDE_01090	67.6533	265.79	2.16533	1.46648e-07	4.00145e-08
PDE_01092	1990.59	1924.87	0.25201	0.000360798	0.00014641
PDE_01093	37.83	39.3567	0.282704	0.000598156	0.000251699
PDE_01094	23.9067	14.37	-0.461642	0.000206411	8.08515e-05
PDE_01096	37.9567	54.82	0.809065	5.15903e-07	1.48442e-07
PDE_01097	9.70333	6.72	-0.294193	0.00959644	0.00485936
PDE_01099	175.047	155.773	1.0178	4.20103e-51	2.24049e-52
PDE_01100	11.4667	179.937	4.46291	0.030485	0.0170866
PDE_01101	43.7933	59.2767	0.714936	1.32894e-12	2.45139e-13
PDE_01104	21.2467	13.7633	-0.410807	0.0145101	0.00762147
PDE_01107	21.9567	21.7633	0.262792	0.0467264	0.0273857
PDE_01109	406.653	250.533	-0.393652	0.0064937	0.00319743
PDE_01110	28.3767	3.41333	-2.77865	8.43889e-35	6.61295e-36
PDE_01111	1.36	0.66	-0.771233	0.012151	0.00627764
PDE_01112	6.59	3.05333	-0.855995	0.0420449	0.0243717
PDE_01114	3.56	51.8467	4.20554	1.42912e-05	4.8631e-06
PDE_01115	115.277	69.4467	-0.458598	3.6285e-06	1.14718e-06
PDE_01118	19.4333	9.91667	-0.694353	0.000226569	8.94118e-05
PDE_01125	1.75333	4.56333	1.67206	0.0147351	0.00774887
PDE_01126	7.88333	3.53333	-0.839628	0.0494834	0.0291355
PDE_01127	0.876667	0.0266667	-4.83173	0.000136164	5.21841e-05
PDE_01135	66.9167	88.2833	0.673978	6.4242e-15	1.02712e-15
PDE_01136	30.49	39.9033	0.659829	8.91801e-26	9.04973e-27
PDE_01140	28.7567	65.7433	1.48985	4.48281e-07	1.28384e-07
PDE_01141	16.9067	18.74	0.478058	0.000232498	9.18825e-05
PDE_01144	48.5667	18.1133	-1.14905	2.75979e-18	3.75275e-19
PDE_01152	35.3533	51.3667	0.814948	3.93929e-14	6.61361e-15
PDE_01154	11.2267	6.33	-0.490663	0.000199315	7.79145e-05
PDE_01156	155.967	113.003	-0.185189	0.0312603	0.0175705
PDE_01157	0	3.09333	8.07056	5.18901e-10	1.13914e-10
PDE_01159	87.5433	53.24	-0.24978	0.000827134	0.000354113
PDE_01161	0.19	4.65333	5.03569	2.61354e-15	4.08136e-16
PDE_01165	383.12	456.637	0.553088	1.0002e-06	2.94793e-07
PDE_01166	274.44	99.9667	-1.1793	3.4915e-30	3.09822e-31
PDE_01167	13.7833	7.51333	-0.600221	0.000787784	0.000336023
PDE_01169	0.25	0.866667	2.07378	0.00598894	0.00293336
PDE_01173	40.7633	45.1333	0.416728	1.13819e-07	3.07346e-08
PDE_01174	18.2933	25.3	0.600646	2.17677e-06	6.70039e-07
PDE_01175	142.103	184.74	0.669877	1.88485e-10	4.0039e-11
PDE_01177	87.3767	162.767	0.668468	2.44312e-24	2.61694e-25
PDE_01178	247.387	101.173	-1.00607	3.27836e-14	5.48919e-15
PDE_01180	93.5033	161.653	0.942176	2.39775e-55	1.18955e-56
PDE_01184	0.03	9.10667	9.0615	2.19698e-13	3.85939e-14
PDE_01186	36.1067	16.4367	-0.856347	3.22526e-09	7.56766e-10
PDE_01187	4208.57	3051.62	-0.18811	0.0410026	0.023726
PDE_01188	211.733	119.99	-0.544147	1.55041e-06	4.68671e-07
PDE_01189	215.663	80.36	-1.14487	2.31459e-20	2.889e-21
PDE_01190	88.4267	26.2633	-1.44991	1.58996e-76	5.27058e-78
PDE_01191	7057.45	2547.38	-1.05831	6.33436e-19	8.37772e-20
PDE_01192	266.607	124.603	-0.734116	1.30131e-14	2.11431e-15
PDE_01193	122.123	61.08	-0.724119	2.82838e-11	5.64145e-12
PDE_01194	41495.7	17259.8	-0.981509	1.0229e-27	9.79189e-29
PDE_01195	694.847	201.257	-1.51334	3.64311e-42	2.34139e-43
PDE_01196	39.47	19.33	-0.757056	5.31471e-13	9.55797e-14
PDE_01198	273.643	5.38	-5.47547	0	0
PDE_01199	639.877	4.64	-6.83156	0	0
PDE_01201	3.36	18.28	2.71782	5.9836e-64	2.49626e-65
PDE_01202	57.1167	204.45	1.99449	4.36847e-169	5.02406e-171
PDE_01205	4.22	0.593333	-2.55732	0.000113239	4.30025e-05
PDE_01206	333.443	111.933	-1.25913	6.30448e-06	2.05363e-06
PDE_01207	9.71667	10.24	0.401923	0.0347652	0.0197561
PDE_01208	3.34667	5.25333	0.928919	0.00595303	0.00291443
PDE_01209	2.63333	20.0833	3.20838	8.73429e-45	5.32783e-46
PDE_01211	22.5	6.88	-1.32799	1.32487e-22	1.50726e-23
PDE_01212	11.38	8.49333	-0.154598	0.0334221	0.0189288
PDE_01213	32.1667	3.75667	-2.82315	4.48265e-58	2.07731e-59
PDE_01214	307.237	115.983	-1.11899	1.54123e-28	1.43714e-29
PDE_01215	403.493	159.363	-1.06239	6.49812e-71	2.3812e-72
PDE_01216	385.933	31.48	-2.41794	2.35562e-297	1.27489e-299
PDE_01217	46.75	6.82	-2.50479	3.4892e-140	5.27177e-142
PDE_01218	36.8	8.73667	-1.23361	8.34133e-58	3.88428e-59
PDE_01219	83.7767	17.5467	-1.97977	2.54173e-51	1.34695e-52
PDE_01220	39.7167	46.83	0.509224	1.20265e-10	2.52084e-11
PDE_01221	694.587	307.83	-0.895887	3.37371e-28	3.18009e-29
PDE_01228	66.27	15.9367	-1.70746	1.01642e-35	7.72425e-37
PDE_01230	100.473	22.3433	-1.82547	1.96014e-81	5.90097e-83
PDE_01231	114.423	27.2633	-1.79735	3.59096e-90	9.67685e-92
PDE_01232	658.957	48.1267	-3.44504	5.394e-65	2.20163e-66
PDE_01233	130.01	3.35667	-5.00252	1.45056e-303	7.35994e-306
PDE_01234	263.057	6.69333	-5.02489	0	0
PDE_01235	3.53333	0.41	-2.82542	5.38952e-35	4.18692e-36
PDE_01236	48.5567	0.13	-8.26498	6.65565e-39	4.75779e-40
PDE_01237	50.8167	0.393333	-6.74789	4.14589e-68	1.60806e-69
PDE_01238	78.7333	4.31	-3.91504	1.1785e-73	4.1458e-75
PDE_01239	18.7633	3.54	-2.13223	1.88748e-18	2.54955e-19
PDE_01242	10.3	0.0366667	-8.23952	5.58037e-11	1.14263e-11
PDE_01243	9.06	0	-7.47423	1.21113e-08	3.01657e-09
PDE_01250	4.97667	0.753333	-2.42825	0.000763477	0.000325138
PDE_01251	8.60333	11.2467	0.662959	1.6232e-08	4.08317e-09
PDE_01252	5201.86	1043.36	-2.01607	7.17416e-57	3.42975e-58
PDE_01254	152.837	32.3533	-2.01022	5.82077e-120	1.14853e-121
PDE_01255	3.20667	0.286667	-2.58498	3.11214e-05	1.10253e-05
PDE_01256	18.52	0.776667	-4.29925	2.44309e-34	1.94202e-35
PDE_01257	6.68667	7.57333	0.562784	0.000514103	0.000214185
PDE_01258	1.56667	2.18667	0.7679	0.0338302	0.019179
PDE_01259	1.56667	0.513333	-1.288	1.11927e-08	2.7827e-09
PDE_01260	7.84667	0.833333	-2.98047	9.89561e-15	1.59664e-15
PDE_01264	1.11	0.246667	-1.88406	0.00105171	0.000458794
PDE_01265	11.5033	6.29667	-0.595903	8.00307e-05	2.98141e-05
PDE_01268	3.72667	1.95	-0.662588	0.0333791	0.0189006
PDE_01269	2.73667	6.86	1.61084	0.000142859	5.49282e-05
PDE_01270	50.1633	72.02	0.79864	4.44824e-19	5.84464e-20
PDE_01272	36.5533	22.7367	-0.348984	0.00214013	0.000980662
PDE_01273	3.61	1.70333	-0.86454	0.000291723	0.000117097
PDE_01274	0	135.29	8.71125	7.25728e-12	1.39679e-12
PDE_01275	12.95	18.7933	1.48124	2.08018e-26	2.07338e-27
PDE_01276	24.8333	17.09	-0.265543	0.0427728	0.0248274
PDE_01277	4.19	5.96333	0.403014	0.0170387	0.00908321
PDE_01278	2.93	0	-7.14935	1.51495e-07	4.13883e-08
PDE_01279	1.23333	7.53333	2.91834	1.74815e-21	2.07357e-22
PDE_01280	22.1067	9.06667	-1.01347	1.15187e-17	1.62345e-18
PDE_01282	6.37333	2.53333	-0.651038	0.00044281	0.000182786
PDE_01284	23.76	63.5833	1.74156	2.17743e-06	6.7049e-07
PDE_01285	5.50667	16.8333	1.88595	6.55901e-20	8.30508e-21
PDE_01286	1.15333	3.05	1.68476	0.000590641	0.000248337
PDE_01289	3.09333	1.72667	-0.573279	0.00514058	0.00248596
PDE_01290	90.1067	48.71	-0.610718	7.02987e-13	1.27456e-13
PDE_01291	20.3167	6.34	-1.40203	2.74107e-13	4.84609e-14
PDE_01293	12.1533	14.6733	0.542979	7.35891e-09	1.78974e-09
PDE_01295	20.01	11.23	-0.553945	0.00482013	0.00232012
PDE_01308	50.6833	25.5067	-0.683229	2.30527e-16	3.43879e-17
PDE_01312	56.3733	17.0167	-1.45453	1.60509e-40	1.09853e-41
PDE_01313	7.44333	9.91333	0.684421	7.02932e-11	1.44961e-11
PDE_01314	325.387	392.463	0.560601	5.57704e-12	1.06712e-12
PDE_01315	35.01	2.69667	-3.42269	4.19789e-71	1.5241e-72
PDE_01316	144.113	71.7167	-0.7033	0.000100991	3.81691e-05
PDE_01319	19.5067	5.29	-1.58676	0.000354469	0.000143562
PDE_01320	56.57	22.3067	-1.06391	1.1564e-15	1.78239e-16
PDE_01321	11.0933	43.8833	2.23951	3.8873e-46	2.30547e-47
PDE_01324	101.56	59.8167	-0.488929	8.64675e-07	2.53192e-07
PDE_01326	41.7467	25.98	-0.405605	0.00179284	0.000810404
PDE_01328	86.6067	88.4267	0.303682	0.000473148	0.000195949
PDE_01329	44.3467	46.16	0.335038	0.0158239	0.00837493
PDE_01330	46.6967	53.48	0.66488	4.35814e-05	1.57196e-05
PDE_01331	355.63	231.833	-0.336549	7.7643e-05	2.88634e-05
PDE_01332	23.2867	36.7533	0.575026	2.51861e-10	5.38708e-11
PDE_01333	71.1033	19.2233	-1.57156	3.71674e-62	1.60923e-63
PDE_01335	1783.35	242.733	-2.58358	4.1332e-223	3.26219e-225
PDE_01336	2.11	6.47	1.89089	1.00869e-18	1.34545e-19
PDE_01337	2.04	16.6133	1.81426	2.77972e-47	1.61725e-48
PDE_01338	0.04	41.69	10.4701	1.29333e-34	1.02078e-35
PDE_01339	0.1	6.10333	6.05618	6.67673e-36	5.03635e-37
PDE_01341	283.77	146.2	-0.666055	2.22804e-05	7.77263e-06
PDE_01342	4.47667	1.89333	-0.968474	0.000752184	0.000319905
PDE_01345	2436.8	3759.24	0.902245	8.30637e-27	8.15745e-28
PDE_01348	1551.1	1799.93	0.494098	5.68653e-17	8.28391e-18
PDE_01350	19.3867	20.71	0.369415	0.0137304	0.00718022
PDE_01353	6.71333	35.0833	2.46719	1.40636e-119	2.80669e-121
PDE_01357	81.9667	87.21	0.364825	0.0122403	0.00632786
PDE_01358	377.627	571.077	0.890737	1.02745e-17	1.44578e-18
PDE_01359	0.0333333	0.383333	3.73685	0.00981326	0.00497689
PDE_01361	11.06	20.4533	1.16258	1.47144e-13	2.54834e-14
PDE_01365	238.127	216.21	0.165721	0.0052191	0.00252746
PDE_01368	489.067	327.737	-0.300469	0.000628453	0.000265086
PDE_01370	5.92	1.18	-2.05615	2.27798e-07	6.33899e-08
PDE_01371	45.2833	26.5533	-0.496095	1.53041e-06	4.61072e-07
PDE_01373	10.4767	6.94667	-0.555532	1.24537e-05	4.19569e-06
PDE_01374	49.6	64.5533	0.597248	9.83284e-16	1.5078e-16
PDE_01376	10.4233	13.7	0.653944	5.40478e-05	1.97141e-05
PDE_01380	244.503	94.9433	-1.08019	1.09686e-25	1.11677e-26
PDE_01381	20.6233	33.1333	0.958366	1.21167e-14	1.96457e-15
PDE_01383	5.48	7.48	1.17102	1.78468e-24	1.9016e-25
PDE_01384	11.4133	27.8967	1.56328	3.11078e-34	2.4868e-35
PDE_01385	1.97333	3.60333	1.2146	1.00982e-06	2.97971e-07
PDE_01388	0.563333	3.30333	2.82414	1.41461e-11	2.75617e-12
PDE_01389	135.04	149.42	0.420959	2.29439e-07	6.38725e-08
PDE_01390	15.3433	5.62667	-1.17191	0.000215891	8.48324e-05
PDE_01391	38.3033	8.37	-1.38512	6.98016e-32	5.95781e-33
PDE_01393	1.01	0	-4.82894	0.00617008	0.00302626
PDE_01395	50.0033	13.9133	-1.57369	9.66531e-30	8.6638e-31
PDE_01396	35.7267	26.1367	-0.274975	0.000384845	0.000157036
PDE_01397	26.03	35.83	0.735451	4.23123e-11	8.58269e-12
PDE_01399	89.9267	39.2267	-0.917109	9.84019e-15	1.58601e-15
PDE_01403	8.60333	16.54	1.25633	2.80089e-29	2.5454e-30
PDE_01404	21.7867	52.23	2.55645	4.20038e-184	4.26242e-186
PDE_01405	28.7967	565.207	4.59395	4.94951e-45	2.99124e-46
PDE_01406	11.4267	0	-9.26006	9.52155e-14	1.63398e-14
PDE_01409	33.4467	67.1	1.29586	2.67253e-17	3.82995e-18
PDE_01411	450.283	282.26	-0.399658	0.00444026	0.00212876
PDE_01412	0.803333	1.99667	1.58875	0.0197197	0.0106347
PDE_01413	51.2533	74.96	0.822216	2.02626e-11	3.99586e-12
PDE_01415	2.47667	19.8167	3.2809	3.773e-20	4.72636e-21
PDE_01417	0.773333	7.75	3.64835	2.599e-28	2.43812e-29
PDE_01418	24.8867	171.267	3.06106	1.27548e-82	3.78229e-84
PDE_01419	8.62	20.3367	1.53806	9.33989e-64	3.90698e-65
PDE_01420	24.7667	32.6433	0.671843	1.04245e-07	2.80683e-08
PDE_01424	138.74	80.8833	-0.502481	1.67708e-07	4.59121e-08
PDE_01425	220.323	12.2433	-3.82622	0	0
PDE_01426	30.6567	14.5033	-0.805467	4.41276e-07	1.26328e-07
PDE_01429	0.0466667	39.6667	9.98263	3.59563e-21	4.32984e-22
PDE_01430	0.0666667	38.8533	9.52217	1.70503e-19	2.19353e-20
PDE_01431	0.333333	4.45667	4.03464	4.93827e-09	1.18654e-09
PDE_01432	0.263333	6.32	4.86391	1.1495e-61	5.03597e-63
PDE_01433	0	17.1	10.8529	5.67728e-19	7.49588e-20
PDE_01434	5.63333	2.35667	-0.980948	0.00338637	0.00158952
PDE_01436	196.817	221	0.361311	3.85173e-09	9.12012e-10
PDE_01441	41.2933	40.9867	0.263514	0.0267395	0.0148064
PDE_01442	11.8967	7.63333	-0.361873	0.0217829	0.0118358
PDE_01443	45.13	30.13	-0.308366	0.00645155	0.00317376
PDE_01445	58.62	38.75	-0.32293	0.000549384	0.000229752
PDE_01446	398.593	280.203	-0.230419	0.00879979	0.0044252
PDE_01447	23.9933	27.2067	0.468013	0.0189269	0.0101752
PDE_01448	46.08	51.5267	0.439168	0.00173258	0.000780825
PDE_01451	61.3933	35.79	-0.50748	5.00644e-09	1.20384e-09
PDE_01453	37.6867	26.73	-0.224695	0.0108883	0.00557244
PDE_01455	11.62	7.6	-0.302531	0.0277317	0.0154058
PDE_01457	32.89	19.5467	-0.39989	0.00819858	0.00410345
PDE_01459	5.08	0.426667	-3.41581	6.33799e-11	1.30204e-11
PDE_01460	9.7	11.9	0.28964	0.0005703	0.000239013
PDE_01463	48.97	25.59	-0.647026	0.000665365	0.000281331
PDE_01465	99.6967	5.59	-3.86152	1.08468e-41	7.10565e-43
PDE_01470	1.26667	0.0333333	-4.93301	7.76909e-05	2.88899e-05
PDE_01471	17.7967	1.36	-3.37503	6.53781e-36	4.92418e-37
PDE_01478	726.73	259.763	-1.14283	5.451e-12	1.04238e-12
PDE_01479	6833.84	7066.48	0.333899	0.00253329	0.00117196
PDE_01482	560.067	155.377	-1.57099	1.44906e-32	1.20904e-33
PDE_01484	46.4267	30.3533	-0.339495	0.00109907	0.000480448
PDE_01485	24.5867	12.06	-0.753884	3.66229e-09	8.65504e-10
PDE_01486	54.2967	32.8333	-0.453027	3.38478e-05	1.20599e-05
PDE_01488	63.41	63.9267	0.288739	0.010479	0.00535352
PDE_01489	3080.93	2130.67	-0.228483	0.0111443	0.00571981
PDE_01490	3291.51	2104.35	-0.339243	1.98175e-09	4.56055e-10
PDE_01491	588.093	317.383	-0.569505	0.0003841	0.000156689
PDE_01492	207.517	200.86	0.228081	0.0051638	0.00249893
PDE_01493	90.6367	101.913	0.449992	1.2352e-05	4.16006e-06
PDE_01494	366.753	397.543	0.399657	6.27193e-07	1.81744e-07
PDE_01496	51.8333	32.94	-0.378151	0.000499112	0.000207715
PDE_01497	162.843	99.4333	-0.343	2.57786e-05	9.05404e-06
PDE_01499	15.3733	8.73333	-0.54392	4.74619e-07	1.36141e-07
PDE_01502	72.42	88.8733	0.577571	2.53418e-07	7.08621e-08
PDE_01503	80.6367	56.5433	-0.237779	0.00215413	0.000987563
PDE_01507	75.71	73.1333	0.226061	0.0178263	0.0095332
PDE_01509	14.3267	14.6	0.299482	0.00432883	0.00207046
PDE_01511	33.76	18.8167	-0.56523	6.87461e-05	2.53467e-05
PDE_01512	21.28	15.1167	-0.221081	0.0319896	0.0180273
PDE_01513	18.1667	23.4667	0.645484	3.41152e-07	9.64718e-08
PDE_01515	6.63	8.63667	0.657724	0.0017751	0.000801586
PDE_01517	3758.86	2191.15	-0.474296	7.72654e-11	1.59863e-11
PDE_01518	36.0067	23.32	-0.349388	0.0128189	0.00666168
PDE_01519	6.26333	7.39	0.510149	3.70055e-06	1.17079e-06
PDE_01521	55.9567	80.22	0.801189	4.79616e-41	3.22304e-42
PDE_01522	32.2067	41.47	0.754422	2.50005e-14	4.13809e-15
PDE_01524	51.24	51.04	0.312879	0.00434683	0.00208005
PDE_01525	11.85	21.2367	1.11362	1.70357e-29	1.53857e-30
PDE_01528	77.0933	30.7033	-1.04954	1.55565e-15	2.40829e-16
PDE_01529	6.86	11.6767	1.03856	1.57386e-31	1.35044e-32
PDE_01531	12.82	15.1367	0.510985	0.0271159	0.0150393
PDE_01536	129.93	226.827	0.928295	1.22605e-17	1.72938e-18
PDE_01540	44.5667	13.3067	-1.43964	1.99787e-24	2.131e-25
PDE_01542	154.223	297.783	1.19256	4.79285e-107	1.05919e-108
PDE_01546	68.0567	43.7067	-0.361921	0.000225688	8.9e-05
PDE_01547	107.147	128.417	0.53573	9.78248e-08	2.62403e-08
PDE_01548	38.69	24.9267	-0.362133	0.00178467	0.000806313
PDE_01550	33.0433	39.31	0.525415	6.8646e-08	1.81503e-08
PDE_01553	13.0433	16.65	0.627905	0.000111579	4.2347e-05
PDE_01555	26.9833	4.08	-2.46642	3.60637e-07	1.02185e-07
PDE_01556	7.01	260.107	4.10042	0	0
PDE_01559	46.22	49.2733	0.373073	0.00192946	0.000877384
PDE_01560	14.08	17.7067	0.718734	0.000628453	0.000265032
PDE_01561	19.1867	23.6067	0.576451	0.0085559	0.00429487
PDE_01562	137.793	108.41	-0.288016	0.00102632	0.000447259
PDE_01563	43.7967	104.727	1.52916	5.50101e-94	1.41417e-95
PDE_01564	234.06	490.28	1.34091	1.27131e-59	5.70505e-61
PDE_01567	6.15	3.18	-0.543009	0.00319199	0.0014936
PDE_01571	29.06	19.4867	-0.276282	0.0346751	0.019701
PDE_01572	866.673	907.097	0.291459	0.000135639	5.19678e-05
PDE_01573	27.4667	98.6667	2.12053	8.04248e-106	1.78641e-107
PDE_01574	30.12	34.21	0.456326	6.24683e-08	1.64746e-08
PDE_01576	413.693	296.34	-0.20711	0.00116128	0.000509345
PDE_01577	16.54	6.97333	-1.03133	2.38652e-13	4.20311e-14
PDE_01578	13.51	5.12333	-1.1293	8.67588e-14	1.48495e-14
PDE_01579	10.4633	5.28333	-0.776507	1.71562e-05	5.89025e-06
PDE_01580	32.2	20.1133	-0.4059	2.75409e-05	9.71649e-06
PDE_01582	35.67	40.3967	0.455142	0.000270955	0.000108211
PDE_01583	2185	1584.08	-0.158841	0.0410026	0.0237167
PDE_01584	161.067	160.953	0.271342	3.27802e-05	1.16462e-05
PDE_01586	40.9767	24.44	-0.465211	0.0115721	0.00596024
PDE_01587	37.49	19.0033	-0.702523	1.02615e-06	3.0302e-07
PDE_01588	32.0333	19.1133	-0.500252	0.000437827	0.000180482
PDE_01589	168.4	87.7333	-0.660006	6.41821e-09	1.55299e-09
PDE_01591	95.68	117.14	0.563888	9.52768e-14	1.63611e-14
PDE_01592	373.38	443.13	0.544488	3.83498e-07	1.09052e-07
PDE_01594	59.5633	39.8033	-0.302592	0.012139	0.00627004
PDE_01595	15.6467	8.64	-0.500137	1.25303e-07	3.39641e-08
PDE_01596	20.1367	10.44	-0.667651	0.0030225	0.00141054
PDE_01598	455.823	268.93	-0.471628	3.85648e-09	9.14007e-10
PDE_01599	72.05	19.1567	-1.59767	5.87527e-07	1.69852e-07
PDE_01600	96.5333	97.9267	0.295281	0.000546741	0.000228523
PDE_01605	49.1667	114.527	1.47913	3.4205e-91	9.10179e-93
PDE_01607	67.7433	42.71	-0.38788	0.000250918	9.9643e-05
PDE_01608	84.5467	47.3867	-0.555983	1.85725e-07	5.10748e-08
PDE_01610	1363.25	956.327	-0.207625	0.0126841	0.00658078
PDE_01614	62.2333	45.79	-0.208385	0.00259669	0.00120246
PDE_01616	52.4467	36.4633	-0.249212	0.0482013	0.0283045
PDE_01618	147.287	148.793	0.277221	5.38765e-06	1.73919e-06
PDE_01620	5.35	13.21	1.58429	2.47252e-11	4.92051e-12
PDE_01621	12.0233	12.9767	0.373098	0.0243547	0.013376
PDE_01623	55.5567	45.3333	0.250824	0.00129146	0.000570519
PDE_01625	370.233	438.893	0.532434	2.52883e-06	7.84397e-07
PDE_01626	74.3533	76.13	1.33979	4.75504e-51	2.54667e-52
PDE_01627	27.4	196.24	3.14943	1.53921e-33	1.25997e-34
PDE_01628	10.99	17.45	0.936896	1.09239e-05	3.65319e-06
PDE_01629	1.07	3.90667	2.14738	8.68709e-07	2.54471e-07
PDE_01635	269.807	363.187	0.88834	6.97781e-45	4.24852e-46
PDE_01636	115.437	65.8433	-0.526373	7.83556e-07	2.28644e-07
PDE_01637	13.4667	23.1367	1.05717	1.89396e-12	3.5086e-13
PDE_01641	338.627	338.003	0.270383	5.57034e-06	1.80256e-06
PDE_01642	138.64	136.823	0.251945	0.0271413	0.0150591
PDE_01643	6.86	3.80333	-0.51298	2.84396e-06	8.90161e-07
PDE_01644	34.8967	25.0567	-0.205243	0.0304192	0.0170463
PDE_01645	15.5767	7.77333	-0.72672	0.000434827	0.000179049
PDE_01646	160.637	148.98	0.165465	0.0254283	0.014023
PDE_01652	25.4833	316.327	3.91707	0	0
PDE_01653	15.17	62.2033	2.3479	1.91685e-10	4.07403e-11
PDE_01654	0.233333	1.56667	3.02708	0.00040447	0.000165774
PDE_01655	0	0.453333	4.4715	0.0351356	0.0199983
PDE_01656	26.4533	40.9667	0.907226	4.22372e-13	7.57212e-14
PDE_01658	25.3	16.3067	-0.359989	0.0136216	0.00711875
PDE_01661	64.2	37.34	-0.44994	1.48918e-06	4.48149e-07
PDE_01663	73.8533	41.09	-0.57276	3.14661e-09	7.37249e-10
PDE_01665	19.5933	11.5533	-0.484852	0.016399	0.00871076
PDE_01673	400.463	188.503	-0.816324	2.77237e-57	1.31288e-58
PDE_01674	1891.06	1204.89	-0.376697	1.73477e-05	5.9697e-06
PDE_01677	61.3367	40.0933	-0.3249	4.82779e-06	1.55084e-06
PDE_01678	79.28	49.8167	-0.392528	0.000135231	5.17961e-05
PDE_01682	6.2	9.24667	0.8512	1.33575e-06	3.99567e-07
PDE_01684	13.5533	17.25	0.583017	3.90164e-08	1.01049e-08
PDE_01685	0.02	0.293333	3.97618	0.0255527	0.0140973
PDE_01687	0	4.34333	7.5425	1.29967e-08	3.24882e-09
PDE_01688	0.193333	1.55667	3.2944	9.86334e-05	3.72113e-05
PDE_01689	129.757	204.347	0.862447	4.92468e-41	3.31495e-42
PDE_01690	296.93	360.353	0.556104	2.53401e-13	4.4743e-14
PDE_01693	84.3433	50.9233	-0.448336	5.51958e-06	1.78551e-06
PDE_01694	37.1633	40.19	0.38767	5.23204e-05	1.90369e-05
PDE_01695	4962.94	2007.19	-0.99346	5.49384e-39	3.91488e-40
PDE_01697	50.8933	26.79	-0.646941	8.05752e-10	1.79702e-10
PDE_01698	55.51	36.7033	-0.276151	0.0009959	0.000432155
PDE_01700	373.037	361.427	0.229197	0.00076324	0.000324951
PDE_01704	4.92333	6.93	0.834593	9.18245e-06	3.04701e-06
PDE_01706	84.79	112.763	0.693253	2.34779e-10	5.01377e-11
PDE_01707	5.35	8.37667	0.918606	1.92182e-07	5.29591e-08
PDE_01711	169.687	157.06	0.223046	0.00501924	0.00242445
PDE_01712	0.396667	2.60333	3.12249	1.26654e-07	3.43445e-08
PDE_01713	54.1267	21.74	-1.03779	9.16926e-11	1.90643e-11
PDE_01714	87.5833	53.9667	-0.421552	0.000150746	5.81126e-05
PDE_01715	10.4167	4.27333	-1.01099	2.33237e-07	6.49561e-08
PDE_01716	0.126667	19.7767	7.57746	4.0555e-88	1.12488e-89
PDE_01717	0.546667	223.54	8.94257	4.91657e-126	8.70337e-128
PDE_01718	0.503333	68.5267	7.37781	1.07529e-77	3.44327e-79
PDE_01719	15.3	18.0367	0.512005	0.000389506	0.000159202
PDE_01721	10.7933	6.78667	-0.39695	0.0127494	0.00661978
PDE_01722	5.11333	6.38667	0.595493	0.01117	0.00573674
PDE_01725	43.5833	47.4567	0.397863	0.00092158	0.000397353
PDE_01726	8.12667	21.7833	1.71984	7.6376e-06	2.50769e-06
PDE_01727	91.5333	87.0933	0.200052	0.00078764	0.000335873
PDE_01728	70.81	41.0733	-0.497719	0.00113345	0.000496115
PDE_01730	10.34	2.95	-1.1168	6.38358e-22	7.45675e-23
PDE_01733	78.8767	60.7867	-0.341228	5.48891e-09	1.32442e-09
PDE_01734	268.527	88.1133	-1.33112	4.3667e-31	3.79606e-32
PDE_01736	3.18	4.59333	0.802427	5.81386e-05	2.13112e-05
PDE_01737	0.243333	3.58333	4.41718	0.00143948	0.000641426
PDE_01738	24.24	24.1067	0.265945	0.0493163	0.0290148
PDE_01741	21.1433	29.4567	0.751544	3.82128e-13	6.83342e-14
PDE_01742	75.9933	97.5967	0.641355	1.82556e-08	4.61897e-09
PDE_01745	12.1233	7.17	-0.483425	0.00508225	0.00245603
PDE_01746	45.7033	6.09333	-2.57917	8.74324e-97	2.13923e-98
PDE_01747	116.92	9.01	-3.41773	7.93111e-119	1.59177e-120
PDE_01749	30.7633	22.4367	-0.470862	1.91757e-10	4.07773e-11
PDE_01750	119.73	33.5833	-1.55954	7.84453e-42	5.12119e-43
PDE_01751	5.92667	12.0367	1.78404	1.57238e-27	1.51582e-28
PDE_01752	16.8433	95.1133	2.78206	8.26594e-39	5.91822e-40
PDE_01754	26.34	14.5067	-0.576515	0.0150698	0.00794694
PDE_01755	201.853	115.893	-0.521075	1.02031e-06	3.0118e-07
PDE_01756	8.43667	10.0933	0.529052	0.000559903	0.000234403
PDE_01758	72.6733	38.92	-0.613303	3.30924e-05	1.17758e-05
PDE_01759	9.89	15.9133	0.960613	7.30655e-11	1.50843e-11
PDE_01761	12.9033	4.22667	-1.34511	2.8235e-15	4.42515e-16
PDE_01762	20.2333	34.3367	1.03677	1.82191e-23	2.00494e-24
PDE_01763	38.22	105.607	1.7423	2.30617e-41	1.53155e-42
PDE_01765	28.99	14.7467	-0.699296	3.19323e-06	1.00488e-06
PDE_01766	93.8867	28.8367	-1.42186	9.92765e-29	9.18999e-30
PDE_01767	200.04	84.23	-0.944866	7.96447e-10	1.77447e-10
PDE_01768	53.14	71.15	0.69554	2.58702e-14	4.29664e-15
PDE_01771	41.2433	45.4933	0.419182	0.00569461	0.00277892
PDE_01773	21.84	5.88667	-1.61927	3.7846e-06	1.19866e-06
PDE_01777	26.2867	17.62	-0.409979	0.00432221	0.00206632
PDE_01778	33.4967	3.14333	-3.15163	8.41598e-09	2.06485e-09
PDE_01779	4.39333	64.93	3.07888	3.37318e-122	6.42763e-124
PDE_01782	4.21333	0.326667	-3.41087	4.21871e-09	1.00414e-09
PDE_01783	20.9733	3.44667	-2.33324	1.54501e-34	1.2229e-35
PDE_01786	56.8967	2.40333	-4.29186	6.89298e-125	1.25129e-126
PDE_01790	209.78	24.63	-1.70753	9.1211e-131	1.51178e-132
PDE_01792	3.29333	0.926667	-1.5657	9.71879e-05	3.66222e-05
PDE_01793	55.8933	71.7867	0.490109	4.57202e-10	9.9905e-11
PDE_01794	42.7033	26.1267	-0.263984	0.00357681	0.00168617
PDE_01795	8.41	4.47667	-0.665161	5.54312e-05	2.025e-05
PDE_01796	992.993	266.373	-1.60675	1.63494e-70	6.08334e-72
PDE_01797	108.907	109.323	0.279698	0.000118272	4.49806e-05
PDE_01798	9.33333	95.6267	3.37043	0	0
PDE_01800	4.26	16.7767	2.253	1.89641e-27	1.83675e-28
PDE_01801	17.8767	0.0466667	-8.30638	2.00444e-21	2.38661e-22
PDE_01802	109.053	7.99	-2.30056	5.12077e-204	4.61903e-206
PDE_01803	393.177	21.61	-3.90736	1.22506e-142	1.80948e-144
PDE_01804	0	2.77333	7.98655	1.12662e-09	2.54693e-10
PDE_01805	58.9367	31.9367	-0.60194	3.84459e-05	1.37849e-05
PDE_01806	2146.97	1339.48	-0.389663	9.4505e-07	2.77473e-07
PDE_01807	3352.97	2022.62	-0.432807	2.82191e-10	6.06446e-11
PDE_01811	38.3233	25.9667	-0.28806	0.00500816	0.0024174
PDE_01817	2367.8	1519.8	-0.327165	6.10113e-11	1.2527e-11
PDE_01823	30.3733	20.72	-0.275894	0.027064	0.0150013
PDE_01824	3198.96	1950.83	-0.37848	0.002485	0.00114682
PDE_01825	27.6633	16.08	-0.504446	0.00235154	0.00108231
PDE_01826	77.72	55.14	-0.22228	0.00581888	0.00284481
PDE_01828	17.12	0	-10.5076	2.1992e-17	3.13923e-18
PDE_01829	174.63	173.78	0.268697	8.83971e-05	3.30904e-05
PDE_01830	50.3767	18.37	-1.17486	4.05189e-15	6.40517e-16
PDE_01837	485.633	539.527	0.434405	5.89916e-08	1.55178e-08
PDE_01838	17.15	11.2	-0.438239	0.009988	0.00507541
PDE_01844	76.25	107.27	0.775157	2.85066e-32	2.40099e-33
PDE_01848	60.6867	39.38	-0.342521	0.032286	0.0182234
PDE_01850	10.1067	12.2133	0.182858	0.0226428	0.012349
PDE_01851	114.03	130.533	0.550362	1.65581e-11	3.24291e-12
PDE_01852	103.643	20.8667	-2.03807	2.4374e-88	6.67819e-90
PDE_01854	8.93667	1.35333	-2.44835	2.31683e-10	4.94504e-11
PDE_01855	65.52	33.8967	-0.668852	5.60969e-06	1.81656e-06
PDE_01856	23.1267	23.4233	0.292035	0.00965507	0.00489013
PDE_01858	45.0333	22.24	-0.727962	0.00163593	0.000735238
PDE_01859	140.533	83.7	-0.463332	2.35416e-05	8.22588e-06
PDE_01860	35.8433	22.1733	-0.419288	1.92797e-05	6.67801e-06
PDE_01864	2.34667	8.96667	1.72435	3.23403e-18	4.41948e-19
PDE_01865	167.413	245.16	0.825944	5.74296e-16	8.74815e-17
PDE_01866	27.2567	33.13	0.555859	1.09437e-05	3.66105e-06
PDE_01867	196.21	201.54	0.319672	1.1844e-05	3.97959e-06
PDE_01870	26.48	13.81	-0.659334	0.000430861	0.000177319
PDE_01873	24.1133	24.4867	0.301522	0.00180702	0.000817786
PDE_01874	11.6833	8.22	-0.235455	0.0384702	0.0221478
PDE_01875	826.233	574.62	-0.21425	0.0412712	0.0239
PDE_01876	29.72	16.7167	-0.553691	7.09605e-05	2.62271e-05
PDE_01877	28.7767	35.1233	0.560452	1.41886e-11	2.76764e-12
PDE_01883	0.706667	0	-4.74969	0.00838924	0.0042036
PDE_01885	1.23333	2.65	1.37624	2.4135e-07	6.72698e-08
PDE_01888	0.263333	0.723333	1.72802	0.000886058	0.000381038
PDE_01893	12.6067	6.71	-0.556734	5.80108e-05	2.12512e-05
PDE_01894	11.0567	2.58	-1.57271	2.91778e-16	4.39526e-17
PDE_01895	47.73	17.6033	-1.1551	2.70383e-09	6.28711e-10
PDE_01897	9.99333	4.75667	-0.760865	0.000101113	3.82268e-05
PDE_01901	39.4333	21.5667	-0.599883	4.62255e-07	1.32542e-07
PDE_01902	331.977	227.69	-0.265256	0.000235816	9.32999e-05
PDE_01903	271.49	311.113	0.498657	9.63805e-05	3.62745e-05
PDE_01904	0	51.9633	9.57266	1.11718e-14	1.81011e-15
PDE_01905	135.767	171.837	0.623766	9.81691e-13	1.79646e-13
PDE_01911	744.667	331.787	-0.843464	3.51242e-56	1.70294e-57
PDE_01912	53.9833	23.3467	-0.842461	7.5874e-18	1.05739e-18
PDE_01913	110.283	171.593	0.911332	5.5311e-30	4.93303e-31
PDE_01914	26.7567	17.7667	0.414972	3.29016e-07	9.29289e-08
PDE_01916	1.27	14.12	3.74947	9.63901e-59	4.42336e-60
PDE_01917	13.58	7.42333	-0.596312	0.00273162	0.00126895
PDE_01921	12.2933	12.23	0.222484	0.0285996	0.0159299
PDE_01922	19.5233	42.19	1.39564	1.07741e-15	1.657e-16
PDE_01924	389.467	543.503	0.749242	1.88558e-27	1.82413e-28
PDE_01925	3483.75	1793.74	-0.640923	1.84353e-13	3.21354e-14
PDE_01928	83.5367	106.503	0.628297	9.70265e-10	2.17924e-10
PDE_01930	232.997	166.977	-0.198247	0.0186273	0.00999521
PDE_01931	133.927	82.56	-0.406309	0.00340981	0.00160206
PDE_01935	1985.03	1330.86	-0.296014	0.00124863	0.000550331
PDE_01938	49.6933	53.9433	0.243106	0.00148181	0.000661126
PDE_01940	9.45667	5.31333	-0.552806	0.0448084	0.0261403
PDE_01945	19.73	19.95	0.289777	0.0198611	0.0107199
PDE_01947	98.5333	69.1767	-0.257085	0.00538515	0.00261637
PDE_01948	16.6733	14.3767	1.2021	6.24287e-76	2.11169e-77
PDE_01951	26.6867	223.79	3.34323	1.56067e-191	1.53093e-193
PDE_01952	53.5467	17.0433	-1.46003	3.19131e-67	1.2558e-68
PDE_01953	239.187	25.1233	-2.97577	3.54634e-82	1.05562e-83
PDE_01954	0.146667	1.90667	4.18142	8.29931e-09	2.03342e-09
PDE_01955	110.407	177.947	0.91683	1.92632e-41	1.27278e-42
PDE_01956	114.707	108.827	0.536032	3.47465e-12	6.55831e-13
PDE_01957	64.5267	210.483	1.98072	3.12239e-180	3.27412e-182
PDE_01958	10.85	56.28	2.65581	1.76995e-53	9.00045e-55
PDE_01960	40.0533	24.76	-0.410173	0.0162755	0.00864333
PDE_01961	47.45	36	0.218109	0.0244544	0.0134418
PDE_01962	16.1	6.71667	-0.986331	3.29893e-08	8.50305e-09
PDE_01968	6.98667	3.69667	-0.641021	0.0139775	0.00731735
PDE_01969	29.0833	29.77	0.306635	0.0164787	0.00875865
PDE_01971	142.723	19.7267	-2.57746	1.46906e-18	1.97443e-19
PDE_01973	32.9633	67.3533	1.32201	2.10242e-06	6.45731e-07
PDE_01976	115.58	75.2467	-0.383043	1.62614e-06	4.92297e-07
PDE_01979	53.5033	36.5067	-0.199377	0.00985292	0.00499923
PDE_01981	72.1633	43.99	-0.416302	0.0495068	0.0291604
PDE_01982	44.8033	25.7533	-0.523499	3.66324e-06	1.15857e-06
PDE_01983	73.2267	19.6933	-1.56384	2.9651e-34	2.36366e-35
PDE_01984	55.2	28.0567	-0.6946	4.63582e-06	1.48447e-06
PDE_01987	55.5567	25.5233	-0.835253	0.000392762	0.000160665
PDE_01988	70.05	75.73	0.341008	1.367e-05	4.63475e-06
PDE_01992	4.29667	1.45333	-1.06178	0.000477645	0.000198027
PDE_01993	4.98	6.83667	1.54091	1.02967e-21	1.21206e-22
PDE_01995	0.0366667	34.1567	10.9179	4.44824e-19	5.84806e-20
PDE_01998	4.46	7.68333	1.08137	0.017383	0.00927851
PDE_02000	2.46	35.4333	4.12366	3.45791e-155	4.40572e-157
PDE_02001	45.3833	47.2967	0.336521	0.00693348	0.00343117
PDE_02003	345.84	208.547	-0.399339	4.74922e-05	1.71998e-05
PDE_02004	40.6967	2.38667	-3.81814	7.13033e-98	1.72048e-99
PDE_02007	35.2667	36.9367	0.34043	0.000217348	8.55768e-05
PDE_02009	25.8767	30.5967	0.514164	4.49197e-09	1.07171e-09
PDE_02010	51.43	64.96	0.615879	5.53344e-07	1.59783e-07
PDE_02012	24.4433	6.91667	-0.975755	7.32326e-20	9.29754e-21
PDE_02013	16.1	19.4833	0.547908	5.5928e-08	1.46804e-08
PDE_02016	5.38667	1.2	-1.94797	3.05458e-09	7.13965e-10
PDE_02017	4.3	0.916667	-1.94968	3.41219e-05	1.21652e-05
PDE_02020	444.027	244.857	-0.571241	2.31651e-15	3.60445e-16
PDE_02022	74.4167	36.67	-0.742667	3.0099e-08	7.74449e-09
PDE_02023	19.7333	5.83667	-1.63859	9.96857e-19	1.32854e-19
PDE_02029	54.6833	89.2833	0.982822	6.27357e-34	5.06469e-35
PDE_02034	89.59	49.0067	-0.503245	9.89012e-12	1.91022e-12
PDE_02035	848.047	424.383	-0.663962	1.37303e-05	4.65676e-06
PDE_02038	0.03	0.28	3.44246	0.0047829	0.00230112
PDE_02039	6.77	1.81667	-1.6433	0.00101254	0.000440337
PDE_02040	84.3933	60.1433	-0.183453	0.00213887	0.000979843
PDE_02042	1.98333	4.79	1.56761	0.00454715	0.00218206
PDE_02045	14.9767	16.3467	0.400146	0.00882067	0.00443669
PDE_02046	20.48	20.5033	0.273884	0.018413	0.00986566
PDE_02047	52.3433	58.7633	0.441832	2.5763e-06	7.99701e-07
PDE_02049	7.05667	12.37	1.21726	1.7424e-19	2.24357e-20
PDE_02050	32.7067	17.0033	-0.644266	0.0448765	0.0261953
PDE_02051	21.24	12.4933	-0.493563	7.90914e-08	2.10369e-08
PDE_02052	52.4533	34.7533	-0.414629	0.000983445	0.000425912
PDE_02054	58.8	170.27	1.75269	5.9836e-64	2.48376e-65
PDE_02056	48.99	30.39	-0.407431	0.00542522	0.00263767
PDE_02061	103.7	37.23	-1.18031	1.44846e-36	1.07626e-37
PDE_02063	7.26667	8.22	0.441392	0.0168621	0.00897764
PDE_02066	3.44	5.92333	1.09421	1.38278e-05	4.69294e-06
PDE_02070	314.473	505.313	0.978964	1.11391e-14	1.80356e-15
PDE_02073	74.31	127.057	0.910757	3.18309e-45	1.91653e-46
PDE_02074	4.07333	31.8767	3.2449	2.27224e-67	8.89015e-69
PDE_02075	148.117	101.027	-0.277834	0.000776514	0.000330953
PDE_02076	127.72	154.09	0.547049	9.44089e-13	1.72553e-13
PDE_02079	4.39	10.6033	1.54831	2.68382e-10	5.74954e-11
PDE_02080	28.3933	16.84	-0.478415	0.000186066	7.24419e-05
PDE_02084	86.0033	117.623	0.743755	5.2638e-06	1.69683e-06
PDE_02085	1.58	3.63333	1.48106	0.000137845	5.28907e-05
PDE_02086	587.513	396.53	-0.29369	8.25998e-05	3.08271e-05
PDE_02087	42.56	26.5933	-0.400024	0.00116128	0.000509335
PDE_02088	84.6967	26.6	-1.33314	0.000225688	8.90129e-05
PDE_02089	7.26667	2.32667	-1.38149	6.3075e-07	1.82917e-07
PDE_02091	1157.14	3591.02	1.94894	1.69947e-190	1.68624e-192
PDE_02095	10321	20740.3	1.30275	1.66367e-95	4.14559e-97
PDE_02096	608.16	1305.71	1.37311	6.22589e-66	2.48502e-67
PDE_02097	4.07667	1.17667	-1.51123	0.0289675	0.0161576
PDE_02098	1.83	0.686667	-1.13618	0.0353712	0.0201543
PDE_02099	3.73667	1.60333	-0.810077	0.0109705	0.00561574
PDE_02100	13.24	6.41333	-0.774292	2.41809e-11	4.80673e-12
PDE_02101	35.66	22.7467	-0.36958	0.0176505	0.00943323
PDE_02103	568.87	982.157	1.14642	3.09204e-09	7.23416e-10
PDE_02104	12.66	6.10667	-0.748284	9.68302e-07	2.84737e-07
PDE_02105	1.33667	2.49667	0.977384	0.000806166	0.000344136
PDE_02106	15.62	16.3433	0.347005	0.0202349	0.0109399
PDE_02111	0.04	1.41667	5.29404	0.000432032	0.00017785
PDE_02114	0.92	3.53	2.21376	5.03355e-07	1.44667e-07
PDE_02115	50.6333	55.7033	0.417997	0.0130271	0.00677916
PDE_02117	0.656667	15.7167	4.84296	8.31734e-08	2.2179e-08
PDE_02118	35.2133	110.847	1.93045	8.75657e-35	6.88164e-36
PDE_02119	264.743	818.937	1.93494	1.73569e-14	2.84356e-15
PDE_02121	125.083	245.883	1.25047	2.25928e-07	6.28186e-08
PDE_02122	22.4267	102.053	2.60891	1.41153e-06	4.23508e-07
PDE_02123	279.627	505.653	1.13205	3.74144e-19	4.89353e-20
PDE_02125	11.4433	2563.29	8.09174	5.78528e-45	3.50287e-46
PDE_02126	0	4.78	6.18789	4.32658e-05	1.5596e-05
PDE_02128	2.09333	246.417	7.18422	3.11584e-62	1.34555e-63
PDE_02130	8.54667	1.63333	-2.11604	2.36557e-40	1.62701e-41
PDE_02131	3.10667	4.42333	0.781511	4.83961e-22	5.61502e-23
PDE_02134	134.793	80.5	-0.476952	6.06856e-06	1.97405e-06
PDE_02135	3.18667	1.40333	-0.911974	6.65545e-05	2.45161e-05
PDE_02136	20.5933	6.51667	-1.46609	1.26086e-15	1.94766e-16
PDE_02138	0	55.9333	11.5486	1.67783e-21	1.98827e-22
PDE_02139	0.1	60.99	9.55224	1.82578e-19	2.35711e-20
PDE_02140	0.173333	116.28	10.3867	1.41725e-17	2.00547e-18
PDE_02141	0.253333	31.9033	7.32547	0	0
PDE_02142	0.163333	8.71	6.13222	4.84399e-34	3.88873e-35
PDE_02144	127.487	51.6367	-1.01377	1.40851e-33	1.14981e-34
PDE_02145	225.097	33.8333	-2.26363	5.55853e-110	1.18453e-111
PDE_02152	1033.23	966.527	0.166681	0.0487346	0.0286451
PDE_02155	86.7033	49.2967	-0.530446	1.68694e-05	5.78608e-06
PDE_02160	43.7567	48.0067	0.374928	4.09653e-06	1.30254e-06
PDE_02161	15.47	20.94	0.567212	1.04634e-10	2.18849e-11
PDE_02162	8.17667	11.4767	0.831427	4.63308e-06	1.48306e-06
PDE_02167	22.6667	30.1633	0.68643	1.06515e-09	2.40437e-10
PDE_02170	0.0333333	2.79333	6.59832	4.83565e-09	1.15916e-09
PDE_02174	36.2733	99.91	1.82589	4.16026e-44	2.58462e-45
PDE_02180	6.45	13.4367	1.31899	5.89541e-36	4.42704e-37
PDE_02182	375.427	408.093	0.260933	0.000149822	5.77226e-05
PDE_02186	0.186667	0.78	2.33747	0.00508081	0.00245476
PDE_02189	62.7433	39.2267	-0.393539	0.0115597	0.00594995
PDE_02190	15.32	68.8733	2.45632	6.10549e-51	3.2837e-52
PDE_02193	89.5633	242.673	1.31952	1.37163e-48	7.71728e-50
PDE_02196	252.52	120.783	-0.785317	4.13352e-42	2.66123e-43
PDE_02200	15.1167	4.38	-1.51307	5.55294e-11	1.13638e-11
PDE_02203	0.0266667	1.16	5.71583	1.92982e-09	4.43669e-10
PDE_02204	0	3.8	8.84922	4.26337e-12	8.09026e-13
PDE_02205	735.403	928.463	0.611821	4.95965e-10	1.08711e-10
PDE_02207	35.6367	34.8533	0.198809	0.0313726	0.0176407
PDE_02208	23.8233	11.75	-0.775512	7.64181e-09	1.86371e-09
PDE_02210	4.60667	11.0467	1.54054	1.7575e-08	4.44235e-09
PDE_02212	457.243	443.977	0.239104	0.00110857	0.000484724
PDE_02213	15.6233	0	-9.03096	5.85017e-13	1.05473e-13
PDE_02214	39.3967	85.4367	1.10422	6.48577e-62	2.83007e-63
PDE_02215	24.7267	7.78667	-1.38925	7.78835e-13	1.41558e-13
PDE_02216	24.2633	40.28	1.00462	2.92187e-24	3.13634e-25
PDE_02218	1.96333	0.653333	-1.31639	0.00112726	0.000493152
PDE_02219	3.52333	4.30667	0.560457	0.000961565	0.000416002
PDE_02221	2.18333	4.13667	1.20422	0.0211591	0.0114706
PDE_02226	6.73667	2.87333	-0.941598	0.0443394	0.0258417
PDE_02227	709.79	352.98	-0.701109	3.75617e-07	1.06599e-07
PDE_02233	8.63667	11.1667	0.64356	6.28068e-07	1.82068e-07
PDE_02234	0	95.2267	14.1499	6.79841e-32	5.79501e-33
PDE_02235	5.59	19.2433	3.53245	1.58171e-197	1.48024e-199
PDE_02239	19.9867	26.72	0.699064	0.00178452	0.000806042
PDE_02243	40.4467	47.9733	0.593831	8.66187e-15	1.39172e-15
PDE_02247	23.0067	12.36	-0.624465	9.49781e-13	1.737e-13
PDE_02249	335.483	335.527	0.299389	0.0100889	0.00513375
PDE_02251	178.83	223.153	0.667222	7.16887e-26	7.25051e-27
PDE_02252	4.29667	44.8633	3.65968	3.28678e-108	7.18949e-110
PDE_02253	2.54333	4.70667	1.16065	8.34703e-09	2.04605e-09
PDE_02254	247.953	235.88	0.211195	0.00745201	0.00370794
PDE_02261	9.46333	10.8733	0.491762	1.79949e-06	5.48836e-07
PDE_02262	83.9933	88.1067	0.343247	5.20098e-05	1.89121e-05
PDE_02267	1388.84	792.723	-0.528683	1.16016e-05	3.89425e-06
PDE_02268	168.147	177.743	0.362659	0.00155124	0.000694727
PDE_02270	33.6633	19.92	-0.482267	0.00249818	0.00115346
PDE_02272	34.55	34.0167	0.190697	0.0141195	0.007406
PDE_02273	6.01333	6.89333	0.468979	0.000108964	4.13175e-05
PDE_02281	20.69	5.73	-1.57947	7.1632e-29	6.60672e-30
PDE_02283	5.35333	10.2867	1.26879	0.00701919	0.00347992
PDE_02284	25.6567	13.34	-0.669935	2.75425e-09	6.42212e-10
PDE_02285	90.65	57.7133	-0.37744	2.83041e-05	9.99213e-06
PDE_02287	123.01	78.7267	-0.394212	4.44832e-09	1.0608e-09
PDE_02289	230.2	252.917	0.444379	0.00314939	0.00147264
PDE_02290	17.93	25.97	0.809322	3.6936e-11	7.45049e-12
PDE_02292	36	18.64	-0.6652	0.00120246	0.000528627
PDE_02295	80.7967	52.79	-0.251758	0.0106707	0.00545507
PDE_02301	46.3567	84.14	1.14047	1.07841e-22	1.21958e-23
PDE_02302	179.763	141.457	-0.125354	0.0438599	0.0255227
PDE_02303	25.96	15.1167	-0.492809	7.72368e-05	2.86949e-05
PDE_02304	10.0467	4.24667	-0.966218	0.00719516	0.00357365
PDE_02308	5.56	13.0067	1.49969	1.64934e-20	2.04563e-21
PDE_02311	39.02	37.7	0.225048	0.0342683	0.0194467
PDE_02312	4.45333	6.30667	0.843324	1.5188e-05	5.18027e-06
PDE_02313	5.85667	16.4467	1.7635	8.51062e-44	5.29694e-45
PDE_02314	13.15	9.45	0.406537	0.000117107	4.45207e-05
PDE_02321	16.5633	11.0967	-0.305968	0.00183997	0.000833783
PDE_02324	681.593	293.117	-0.941005	1.50993e-26	1.49478e-27
PDE_02325	215.973	213.73	-0.216849	0.00180702	0.000817834
PDE_02326	40.85	67.3667	1.01598	7.36465e-09	1.79196e-09
PDE_02327	0.596667	2.38667	2.30126	1.148e-05	3.85083e-06
PDE_02328	115.22	136.523	0.527964	3.91117e-09	9.2829e-10
PDE_02330	4585.73	2971.64	-0.342297	2.07828e-08	5.27245e-09
PDE_02338	30.5233	29.44	0.253496	0.0343106	0.0194745
PDE_02341	122.937	107.31	1.15115	2.95113e-57	1.40087e-58
PDE_02342	0	197.897	13.5962	2.01226e-29	1.82417e-30
PDE_02344	31.5967	16.9367	-0.642921	5.12132e-06	1.64859e-06
PDE_02345	54.11	55.0867	0.190454	0.0123488	0.00638815
PDE_02346	73.7133	73.8167	0.275391	0.00112895	0.000494017
PDE_02347	120.997	86.1467	-0.210258	0.0288457	0.0160799
PDE_02348	13.62	20.0933	0.834542	1.8816e-10	3.99487e-11
PDE_02350	34.2767	57.0633	1.01619	1.08362e-14	1.75207e-15
PDE_02354	19.95	11.9033	-0.472468	0.000352579	0.000142757
PDE_02356	16.7167	8.13	-0.762125	0.000235678	9.32189e-05
PDE_02357	20.2867	8.16333	-1.03877	1.70781e-14	2.79597e-15
PDE_02358	38.22	15.2	-1.05008	3.51507e-09	8.29126e-10
PDE_02360	26.3967	14.38	-0.486081	0.00154215	0.000690133
PDE_02366	237.757	259.033	0.401142	4.79567e-08	1.25177e-08
PDE_02367	399.15	231.883	-0.501471	4.30459e-12	8.17819e-13
PDE_02371	36.4633	33.2767	0.231525	0.000383212	0.000156284
PDE_02373	37.7433	55.08	0.788421	6.02017e-29	5.51854e-30
PDE_02375	572.4	1078.62	1.22713	1.96011e-41	1.29731e-42
PDE_02377	133.55	136.637	0.294591	9.94593e-06	3.31494e-06
PDE_02379	1043.33	2478.21	1.52187	4.08646e-91	1.092e-92
PDE_02381	279.237	877.987	1.96792	8.00019e-72	2.88653e-73
PDE_02382	80.7833	85.9033	0.768676	4.53845e-42	2.93216e-43
PDE_02386	48.4867	95.2133	1.24513	4.68663e-59	2.12428e-60
PDE_02387	50.3567	30.8567	-0.419396	0.0195687	0.0105422
PDE_02388	23.8167	25.37	0.317646	0.000376731	0.000153471
PDE_02393	20.25	11.7567	-0.510626	0.0148946	0.00784279
PDE_02394	28.37	14.67	-0.679654	4.62071e-09	1.10451e-09
PDE_02398	60.68	5.18667	-3.2746	2.07958e-99	4.87712e-101
PDE_02399	42.9533	8.07667	-2.16757	1.10531e-40	7.51496e-42
PDE_02400	2.26667	0	-7.14999	7.87083e-08	2.09262e-08
PDE_02402	76.37	96.9667	0.427402	1.18374e-11	2.29701e-12
PDE_02404	9.17333	14.6867	0.955523	5.62242e-06	1.82131e-06
PDE_02408	10.7767	11.8167	0.319766	0.00230788	0.00106091
PDE_02414	33.4967	14.6033	-0.914377	4.35254e-06	1.38738e-06
PDE_02415	0.246667	2.89	3.89145	6.87739e-11	1.41751e-11
PDE_02416	54.15	35.4033	-0.336845	0.0026562	0.00123121
PDE_02417	60.41	59.9167	0.262021	0.0127755	0.00663477
PDE_02418	8.26333	4.41667	-0.624233	0.0475108	0.0278776
PDE_02420	22.3733	22.9733	0.192758	0.00854422	0.00428766
PDE_02424	119.373	73.1567	-0.459387	1.9739e-11	3.88592e-12
PDE_02426	0	2.22	8.04081	2.38709e-09	5.52833e-10
PDE_02428	60.17	47.6667	-0.199448	0.00693348	0.00343082
PDE_02429	16.72	9.57333	-0.530752	0.000415211	0.00017041
PDE_02431	45.2733	28.9333	-0.368573	0.0039326	0.00186676
PDE_02432	32.8433	21.3567	-0.374356	2.44094e-07	6.80622e-08
PDE_02434	26.06	4.92333	-2.38865	6.15307e-16	9.38675e-17
PDE_02435	20.06	12.83	-0.366677	0.0499211	0.0294326
PDE_02436	79.5733	52.14	-0.334535	0.000283513	0.000113538
PDE_02438	138.587	96.8833	-0.240572	0.0016511	0.000743357
PDE_02439	24.09	8.62	-1.20643	1.12673e-11	2.1813e-12
PDE_02440	723.397	515.233	-0.213239	0.00026561	0.000105777
PDE_02444	50.42	31.6367	-0.398015	0.000418517	0.000171956
PDE_02446	182.203	104.383	-0.512338	6.42784e-06	2.09671e-06
PDE_02447	109.7	68.5867	-0.404742	5.15903e-07	1.48448e-07
PDE_02448	19.9633	24.41	0.57388	0.00576909	0.00281917
PDE_02450	10.3933	7.96333	0.387777	1.65204e-05	5.65706e-06
PDE_02451	48.6967	36.1333	-0.325984	9.10363e-06	3.01778e-06
PDE_02454	83.1667	26.8967	-1.35167	5.14732e-24	5.57737e-25
PDE_02455	290.57	130.657	-0.87774	6.37217e-35	4.96468e-36
PDE_02456	147.707	85.2767	-0.521243	2.44723e-13	4.31281e-14
PDE_02461	1.44333	11.0033	2.43409	1.97558e-69	7.529e-71
PDE_02462	4.21333	8.14	1.22184	1.50565e-16	2.22902e-17
PDE_02464	0.823333	1.59667	1.22918	0.0314337	0.0176786
PDE_02466	98.15	100.65	0.320019	0.0183845	0.00984834
PDE_02468	34.5833	9	-1.65589	6.55317e-13	1.18517e-13
PDE_02469	210.023	68.03	-1.34066	6.91152e-22	8.08903e-23
PDE_02471	100.987	59.41	-0.235829	0.0015592	0.000698469
PDE_02472	37.5367	60.61	0.966429	1.07069e-23	1.16739e-24
PDE_02474	4.70333	7.41667	0.931389	5.80663e-06	1.8836e-06
PDE_02476	1060.47	758.903	-0.234414	0.000692626	0.00029356
PDE_02477	44.8367	27.0133	-0.454166	0.000157232	6.07726e-05
PDE_02479	287.66	194.533	-0.280084	0.000865275	0.00037171
PDE_02480	87.7167	126.943	0.808121	1.03114e-15	1.58234e-16
PDE_02481	90.54	58.9267	-0.346976	3.03382e-07	8.5415e-08
PDE_02483	6.11	0.516667	-3.30465	0.00922993	0.00466024
PDE_02485	49.8233	29.3133	-0.445413	6.39903e-06	2.08659e-06
PDE_02490	276.413	266.263	0.179197	0.0231574	0.0126558
PDE_02491	171.543	96.52	-0.543017	0.000322597	0.000129963
PDE_02493	21.1733	215.613	3.63219	1.68309e-220	1.36636e-222
PDE_02494	401.423	254.743	-0.378656	1.79935e-07	4.93811e-08
PDE_02496	45.0967	26.07	-0.510646	0.000457361	0.00018905
PDE_02498	8.38333	17.4167	1.32602	3.77592e-41	2.52892e-42
PDE_02501	440.92	521.14	0.524314	1.04841e-13	1.80272e-14
PDE_02503	290.39	268.937	0.189561	0.0127065	0.00659468
PDE_02505	509.56	2698.12	2.66508	1.86131e-86	5.26767e-88
PDE_02506	11.8467	11.0133	0.251442	0.0458286	0.026813
PDE_02507	8.62	4.89	-0.518358	0.0271413	0.0150595
PDE_02508	43.93	25.6733	-0.483413	0.0261375	0.0144435
PDE_02510	16.47	22.34	0.759171	4.75181e-13	8.52957e-14
PDE_02512	23.6967	35.7033	0.864569	2.61007e-15	4.07299e-16
PDE_02513	59.5033	11.4733	-2.10377	4.80782e-53	2.4611e-54
PDE_02514	11.43	16.8333	0.425566	0.000141911	5.45308e-05
PDE_02515	23.57	27.4067	0.492483	9.5165e-05	3.57633e-05
PDE_02516	58.75	74.9333	0.609741	8.40051e-18	1.1745e-18
PDE_02517	17.2467	37.1933	1.39443	4.53453e-51	2.42346e-52
PDE_02521	0.71	0.0666667	-3.15137	0.0034007	0.00159663
PDE_02523	299.837	194.197	-0.172634	0.00643515	0.00316425
PDE_02524	39.63	21.4667	-0.604347	0.00762115	0.00379984
PDE_02525	147.54	29.5867	-2.02903	6.09989e-41	4.1129e-42
PDE_02526	59.8967	23.76	-1.06018	1.22411e-16	1.80669e-17
PDE_02527	97.86	47.5167	-0.767388	7.33804e-09	1.78383e-09
PDE_02528	78.3967	55.62	-0.226218	0.0116462	0.00599971
PDE_02531	48.1667	118.223	1.53376	3.37235e-63	1.4221e-64
PDE_02533	5.37	13.7033	1.62336	1.53774e-30	1.35066e-31
PDE_02535	62.4667	59.68	0.208118	0.0346152	0.019663
PDE_02536	436.117	659.107	0.886174	2.99261e-17	4.30215e-18
PDE_02539	1.06	2.16333	1.30206	0.00143454	0.000638742
PDE_02541	21.4567	12.96	-0.456955	1.17508e-07	3.17454e-08
PDE_02544	1102.81	1081.74	0.253681	0.000198832	7.76809e-05
PDE_02546	1479.3	1462.21	0.343204	2.94578e-07	8.27368e-08
PDE_02549	62.25	36.79	-0.565847	9.11696e-08	2.43626e-08
PDE_02550	33.9567	46.2067	0.719781	6.71368e-13	1.21496e-13
PDE_02553	187.977	130.887	-0.243725	0.0322752	0.0182137
PDE_02554	1171.12	1351.76	0.518725	7.47476e-09	1.8207e-09
PDE_02556	56.6067	147.967	1.66719	2.8072e-41	1.86746e-42
PDE_02557	42.63	26.9633	-0.721159	2.56115e-07	7.1674e-08
PDE_02560	10.13	12.4	0.570602	0.000138192	5.30395e-05
PDE_02561	123.297	128	0.165749	0.0263535	0.0145748
PDE_02564	164.283	118.093	-0.198412	0.0229669	0.0125387
PDE_02565	15.29	8.88333	-0.512787	8.49145e-07	2.48453e-07
PDE_02566	14.4733	2.20333	-1.74971	4.4153e-14	7.44264e-15
PDE_02567	22.4933	8.92667	-1.057	8.03115e-10	1.79023e-10
PDE_02569	1280.23	1339.89	0.385467	4.50241e-09	1.07471e-09
PDE_02572	13.3567	6.60667	-0.825539	0.000152143	5.87197e-05
PDE_02573	14.5333	8.72333	-0.463008	0.000363799	0.000147792
PDE_02574	29.2533	16.8167	-0.476915	2.79972e-06	8.74419e-07
PDE_02575	45.09	21.5367	-0.765478	6.58739e-09	1.59838e-09
PDE_02577	60.9367	30.2933	-0.732797	1.5939e-11	3.11806e-12
PDE_02578	255.593	165.18	-0.352656	0.000122724	4.67288e-05
PDE_02580	3.47667	7.95667	1.7056	1.89749e-13	3.31189e-14
PDE_02583	1.74667	5.58333	1.95166	1.6986e-07	4.65396e-08
PDE_02585	69.4267	45.1467	-0.346826	2.21076e-05	7.70986e-06
PDE_02586	39.46	20.6867	-0.654952	5.94567e-06	1.93206e-06
PDE_02587	72.0867	51.7333	-0.204136	0.0333401	0.018871
PDE_02589	31.5833	17.4233	-0.578587	0.000218218	8.59439e-05
PDE_02590	3595.52	2126.42	-0.437999	2.52659e-06	7.83415e-07
PDE_02592	83.3	58.23	-0.270498	0.0115721	0.00595907
PDE_02593	47.46	53.5	0.624467	3.86497e-13	6.92025e-14
PDE_02594	134.783	66.9567	-0.7126	1.32075e-13	2.27993e-14
PDE_02595	59.2567	20.12	-1.19825	2.4837e-12	4.64031e-13
PDE_02597	26.6	48.8833	1.15024	3.31572e-45	2.00012e-46
PDE_02598	176.177	426.473	1.56718	1.42406e-73	5.0257e-75
PDE_02599	1666.64	951.96	-0.544628	1.14218e-20	1.4076e-21
PDE_02600	9.43667	15.0533	0.926503	2.59599e-32	2.18357e-33
PDE_02601	90.4733	32.89	-1.18335	2.1614e-36	1.61087e-37
PDE_02603	134.267	128.537	0.213885	0.00435577	0.00208482
PDE_02609	8.89667	1.92333	-1.80908	2.92968e-18	3.98706e-19
PDE_02610	0.18	0.41	1.45824	4.43461e-05	1.60004e-05
PDE_02613	4.10667	0.97	-0.789634	0.000363985	0.000147909
PDE_02616	40.41	25.5367	-0.419893	0.0021932	0.00100622
PDE_02620	0	9.92333	9.14315	6.02903e-13	1.08766e-13
PDE_02623	18.46	5.32	-1.53283	1.26581e-06	3.77218e-07
PDE_02625	64.0933	60.25	0.184413	0.0432312	0.0251325
PDE_02626	12.5033	6.41333	-0.690167	1.49332e-05	5.08831e-06
PDE_02628	30.6633	48.37	0.734513	3.2636e-24	3.50683e-25
PDE_02630	134.593	140.657	0.350402	0.000711647	0.000302103
PDE_02632	32.1133	33.8333	0.346186	2.69307e-06	8.39289e-07
PDE_02633	13.2367	4.39667	-1.31644	2.14808e-11	4.25304e-12
PDE_02637	1.43333	3.18	1.42646	2.66367e-06	8.29524e-07
PDE_02638	14.7533	5.89	-0.594781	9.52502e-09	2.34984e-09
PDE_02640	4.62333	0	-6.92032	3.11653e-07	8.79193e-08
PDE_02644	19.0833	11.9567	-0.410408	2.53677e-05	8.90115e-06
PDE_02646	8.23667	10.3833	0.394598	0.00442994	0.00212153
PDE_02648	0.77	2.59667	2.02445	4.32268e-10	9.41154e-11
PDE_02649	554.253	520.043	0.18094	0.0261929	0.0144771
PDE_02652	39.4	8.57333	-1.96974	1.14127e-22	1.29286e-23
PDE_02653	9.45	5.30333	-0.617899	0.00253121	0.00117071
PDE_02654	37.91	16.8633	-0.88451	5.18939e-06	1.67168e-06
PDE_02656	26.3167	9.58667	-1.11258	1.03623e-19	1.3226e-20
PDE_02659	40.3033	57.2533	0.906941	4.07813e-18	5.61438e-19
PDE_02660	2.87	4.76	1.01042	0.0482418	0.0283446
PDE_02664	278.433	167.46	-0.447467	2.09052e-07	5.782e-08
PDE_02671	70.3767	26.0167	-1.16009	5.92607e-17	8.63954e-18
PDE_02673	11.3433	6.59	-0.506878	0.0230431	0.0125902
PDE_02675	130.05	88.15	-0.279984	3.72151e-05	1.33226e-05
PDE_02678	55.9267	32.96	-0.48706	3.93765e-05	1.41407e-05
PDE_02681	0.1	0.533333	2.21836	0.0469064	0.0275018
PDE_02682	49.2733	9.45333	-2.10168	5.56799e-32	4.72736e-33
PDE_02683	6.95	2.47333	-1.21422	0.00133731	0.000592583
PDE_02684	41.6733	43.2633	0.329337	0.00081105	0.000346495
PDE_02685	1126.62	1300.49	0.529966	5.59525e-06	1.81125e-06
PDE_02686	108.373	65.3667	-0.452853	5.06362e-08	1.32571e-08
PDE_02687	3656.69	2294.2	-0.367478	1.83282e-07	5.03411e-08
PDE_02688	4.03333	2.13	-0.635688	0.00975557	0.00494653
PDE_02689	1.48333	0.11	-3.54578	0.00134634	0.000597192
PDE_02690	3.16333	7.18667	0.93768	4.12189e-05	1.48489e-05
PDE_02691	69.8633	81.0133	0.556981	2.45243e-19	3.18271e-20
PDE_02692	95.85	99.0267	0.319413	0.0012059	0.000530545
PDE_02693	4584.66	2884.81	-0.432865	3.93275e-13	7.04605e-14
PDE_02695	48.1633	25.07	-0.668575	2.64064e-15	4.12665e-16
PDE_02696	2.21667	3.43667	0.906006	0.0150133	0.00791206
PDE_02698	0.49	35.7233	6.4614	0.000152143	5.87088e-05
PDE_02699	60.9133	82.99	0.76939	0.00854422	0.004288
PDE_02700	65.47	60.3967	0.937515	4.8893e-62	2.12794e-63
PDE_02701	61.5533	42.64	-0.256957	0.000417801	0.000171615
PDE_02702	36.85	26.3133	-0.212743	0.0193783	0.0104375
PDE_02704	78.3767	299.887	2.20963	2.1948e-111	4.62766e-113
PDE_02706	9.92	4.07	-0.999202	0.0124587	0.00644917
PDE_02707	3204.41	1904.65	-0.462576	6.32368e-06	2.06131e-06
PDE_02708	5.74667	0	-8.15054	2.06536e-10	4.39666e-11
PDE_02709	23.5067	26.2233	0.490742	1.75481e-14	2.87687e-15
PDE_02710	26.62	29.77	0.436493	1.28814e-05	4.35288e-06
PDE_02712	14.3867	15.5133	0.381545	0.00151634	0.000678411
PDE_02716	41	28.4067	-0.254499	0.000400863	0.000164115
PDE_02718	45.7267	53.7267	0.508177	0.000254742	0.000101248
PDE_02720	12.3267	3.51333	-1.53399	4.60457e-06	1.47238e-06
PDE_02722	127.793	136.247	0.37406	4.91507e-09	1.17986e-09
PDE_02723	29.38	20.2533	-0.264617	0.00443088	0.00212288
PDE_02725	16.1533	22.76	0.765622	3.52296e-22	4.06357e-23
PDE_02726	26.3833	29.9133	0.454932	5.46237e-06	1.76515e-06
PDE_02728	4.91	0.856667	-2.23958	2.80874e-06	8.78503e-07
PDE_02730	44.42	18.2633	-1.00795	4.86502e-10	1.06472e-10
PDE_02731	13.2433	5.22667	-1.06526	0.000538763	0.000225127
PDE_02733	27.08	14.55	-0.620111	4.95444e-05	1.79765e-05
PDE_02735	4.54333	11.3067	1.43557	9.55445e-31	8.34897e-32
PDE_02736	4.59667	56.0533	3.88004	4.34126e-244	3.03482e-246
PDE_02740	76.81	54.4167	-0.447087	1.11716e-07	3.01427e-08
PDE_02743	252.977	161.207	-0.374666	3.19234e-06	1.00424e-06
PDE_02744	6.39667	3.24667	-0.665287	0.00661303	0.00326215
PDE_02747	112.39	158.74	0.776247	2.57779e-11	5.1329e-12
PDE_02748	54.0833	56.0467	0.321671	3.10376e-05	1.09921e-05
PDE_02749	92.77	108.203	0.583465	2.96627e-06	9.30117e-07
PDE_02752	115.977	87.1733	-0.140855	0.0228682	0.0124823
PDE_02754	1444.17	998.533	-0.250159	0.000869484	0.000373616
PDE_02759	35.3333	16.74	-0.80262	2.88718e-08	7.39943e-09
PDE_02760	62.69	35.1033	-0.547592	4.73307e-12	9.01893e-13
PDE_02762	7.79	14.23	1.13951	4.17036e-31	3.62067e-32
PDE_02763	455.9	819.603	1.12205	9.53708e-41	6.47347e-42
PDE_02764	95.0667	89.0533	0.183367	0.0373075	0.0214027
PDE_02765	83.6367	95.6233	0.46815	2.13064e-09	4.91761e-10
PDE_02766	77.4467	95.5467	0.610046	0.00300979	0.00140359
PDE_02767	31.4267	46.14	0.827182	4.79271e-24	5.18233e-25
PDE_02768	29.48	31.4833	0.495434	4.25381e-08	1.10602e-08
PDE_02773	6.51	7.61	0.500361	0.0162198	0.00860826
PDE_02774	19.6167	33.1067	1.03355	1.38008e-13	2.38702e-14
PDE_02775	4789.91	3491.21	-0.193444	0.0101751	0.0051799
PDE_02776	52.6567	51.4533	0.238327	0.000272011	0.000108663
PDE_02778	45.69	28.55	-0.666949	1.88099e-09	4.31807e-10
PDE_02779	57.77	35.2567	-0.295152	0.0164422	0.00873558
PDE_02780	71.12	15.68	-1.87702	7.47476e-09	1.82128e-09
PDE_02781	22.5	12.8733	-0.530322	0.00748582	0.00372645
PDE_02782	30.5	17.6967	-0.493418	0.0337785	0.0191382
PDE_02783	13.94	8.01667	-0.584953	1.33601e-09	3.03535e-10
PDE_02784	38.65	26.35	-0.278909	0.0142801	0.00749345
PDE_02785	4618.24	4740.33	0.31726	2.2653e-06	6.98823e-07
PDE_02788	37.8667	50.3833	0.689507	1.83535e-10	3.89462e-11
PDE_02789	4.68333	2.94333	-0.470655	0.00448307	0.0021508
PDE_02791	11.0267	6.08	-0.773805	1.41259e-07	3.84644e-08
PDE_02792	13.4467	3.12333	-1.81362	0.00242917	0.00111995
PDE_02793	2346.03	1431.64	-0.411537	2.81076e-07	7.88497e-08
PDE_02794	4.73333	0.55	-2.86991	0.0357944	0.0204378
PDE_02796	7.67667	1.4	-2.21487	3.85781e-11	7.79045e-12
PDE_02798	645.327	387.057	-0.421445	0.00285525	0.00132798
PDE_02799	25.5067	24.7033	0.276353	0.00270825	0.00125656
PDE_02800	2.21	10.5967	2.54136	6.01138e-14	1.01873e-14
PDE_02802	639.823	435.663	-0.275189	0.0101946	0.005191
PDE_02803	76.4233	83.4033	0.443013	8.54992e-08	2.28184e-08
PDE_02805	408.82	633.9	0.915954	4.55681e-14	7.6863e-15
PDE_02808	80.0733	39.66	-0.693032	7.26648e-10	1.61323e-10
PDE_02811	17.05	4.05333	-1.79414	3.40402e-13	6.06038e-14
PDE_02813	67.2567	69.7667	0.198045	0.00605645	0.00296779
PDE_02815	640.55	353.57	-0.502059	0.000152589	5.89092e-05
PDE_02816	50.4633	29.15	-0.624646	1.76652e-16	2.6212e-17
PDE_02817	34.0267	18.4133	-0.614598	1.16344e-11	2.25499e-12
PDE_02818	8.71333	11.53	0.679549	0.000217258	8.55167e-05
PDE_02819	0	9.33	11.3117	1.32531e-20	1.63777e-21
PDE_02820	6.29	7.52667	0.532307	0.00574037	0.00280384
PDE_02821	30.8233	8.25333	-1.58096	9.20587e-48	5.28333e-49
PDE_02823	55.1267	32.08	-0.504011	0.000388778	0.00015886
PDE_02824	33.3733	5.82	-2.24613	9.68099e-58	4.52995e-59
PDE_02827	13.29	7.4	-0.575333	0.000690595	0.000292621
PDE_02828	13.66	48.8667	2.27684	0.00560846	0.00273372
PDE_02829	120.753	65.6767	-0.590086	0.00034508	0.000139604
PDE_02830	10.32	5.42	-0.656682	2.01197e-05	6.98711e-06
PDE_02831	249.267	161.21	-0.315372	0.044508	0.02595
PDE_02832	209.487	150.14	-0.415679	1.18606e-06	3.5238e-07
PDE_02833	23.2233	15.0033	-0.356822	0.00094004	0.000405948
PDE_02835	39.4833	47.6233	0.546291	7.02213e-05	2.59302e-05
PDE_02836	46.64	30.7133	-0.327899	0.00130977	0.000579319
PDE_02837	46.32	31.5633	-0.277878	0.00635578	0.0031245
PDE_02838	155.307	184.683	0.530131	9.59813e-07	2.82133e-07
PDE_02839	23.45	23.62	0.283255	0.0036021	0.0016989
PDE_02841	117.12	86.5967	-0.161782	0.0268868	0.014894
PDE_02842	364.79	144.753	-0.836049	6.56127e-45	3.98751e-46
PDE_02843	0	47.1233	10.7011	3.48774e-18	4.77799e-19
PDE_02845	21.83	13.1867	-0.457036	1.42296e-10	2.99705e-11
PDE_02846	58.8933	36.9233	-0.22202	0.00406793	0.0019365
PDE_02848	1341.49	804.89	-0.440906	2.60109e-12	4.87137e-13
PDE_02849	2032.34	1387.89	-0.252532	3.24375e-05	1.15099e-05
PDE_02850	43.9067	21.9367	-0.686628	1.7881e-17	2.5383e-18
PDE_02852	5.76	3.8	-0.332891	0.0442966	0.025805
PDE_02853	0.0933333	1.74	5.03087	9.43479e-05	3.5435e-05
PDE_02854	64.6	982.977	4.21225	5.4221e-39	3.85765e-40
PDE_02855	2.84	11.25	2.27584	7.19753e-09	1.74887e-09
PDE_02857	224.75	154.693	-0.237251	8.12654e-05	3.03108e-05
PDE_02860	188.613	106.133	-0.515109	0.00211152	0.000966361
PDE_02862	7.51333	3.89333	-0.967841	2.27607e-16	3.38755e-17
PDE_02864	2307.4	1470.53	-0.308419	4.27898e-07	1.22208e-07
PDE_02865	40.19	22.12	-0.57678	0.00213368	0.000977226
PDE_02866	94.35	51.21	-0.386811	0.00546948	0.00266043
PDE_02867	301.483	97.0533	-1.35396	1.69975e-28	1.5907e-29
PDE_02868	28.4167	17.7333	-0.407564	0.000146341	5.63155e-05
PDE_02870	5.83	3.06	-0.657715	0.00925095	0.00467189
PDE_02871	83.53	58.96	-0.224734	0.0222575	0.0121167
PDE_02875	13.3	18.91	1.02072	2.00125e-13	3.50428e-14
PDE_02876	21.6633	29.8933	0.543432	1.9643e-07	5.42183e-08
PDE_02877	171.737	90.3233	-0.605605	0.0150663	0.00794339
PDE_02878	19.3433	9.55333	-0.742071	1.14234e-06	3.39005e-07
PDE_02879	11.7567	31.9967	1.74971	7.96878e-08	2.12046e-08
PDE_02880	114.147	210.377	1.15922	4.5885e-27	4.49589e-28
PDE_02881	70.7267	86.4767	0.56997	2.99044e-06	9.38368e-07
PDE_02883	281.577	292.803	0.331128	1.61733e-06	4.89447e-07
PDE_02884	396.937	172.747	-0.915993	8.55607e-36	6.49254e-37
PDE_02886	109.287	71.8767	-0.323352	0.0187694	0.0100841
PDE_02889	3.03333	37.24	3.84942	1.62616e-152	2.14524e-154
PDE_02890	12.6133	19.1933	0.883106	2.70024e-06	8.41828e-07
PDE_02892	20.61	9.02667	-0.91491	3.70149e-08	9.56153e-09
PDE_02893	46.4233	25.7567	-0.482524	1.11581e-12	2.05071e-13
PDE_02896	48.37	22.6133	-0.817863	7.14375e-05	2.64196e-05
PDE_02901	2.6	1.26	-0.827925	0.00252	0.00116495
PDE_02903	3.69	0.65	-2.236	1.57495e-10	3.31896e-11
PDE_02907	3297.84	1935.87	-0.468518	2.60314e-12	4.87813e-13
PDE_02910	24.2167	18.4333	0.274743	0.00337756	0.00158462
PDE_02911	5.82	18.7967	1.97882	2.4756e-22	2.84154e-23
PDE_02912	6.76	7.99667	0.516481	0.00100492	0.000436345
PDE_02914	66.5133	29.9867	-0.868418	1.01726e-08	2.51992e-09
PDE_02915	338.647	343.227	0.298187	8.45955e-06	2.79092e-06
PDE_02916	3300.4	1847.21	-0.554594	1.22125e-11	2.37256e-12
PDE_02917	35.4867	21.61	-0.439403	0.000519402	0.000216627
PDE_02918	21.4533	12.67	-0.481502	0.0175814	0.00939038
PDE_02921	425.687	197.103	-0.779773	0.00101804	0.000443076
PDE_02922	52.21	33.2133	-0.213612	0.0129053	0.00670948
PDE_02925	16.4567	10.94	-0.277599	0.0188859	0.010151
PDE_02927	126.55	85.2833	-0.423371	3.6936e-11	7.44906e-12
PDE_02928	22.03	10.71	-0.761532	0.000504548	0.000210091
PDE_02929	268.94	174.683	-0.341478	0.00650273	0.00320261
PDE_02931	12.1467	4.12	-1.25205	0.0463408	0.0271283
PDE_02932	0	3.51	9.3485	1.67343e-13	2.9076e-14
PDE_02934	66.0567	59.75	0.34206	3.2809e-05	1.16602e-05
PDE_02935	448.083	495.497	0.479201	0.00541489	0.00263204
PDE_02937	12.6567	3	-1.80353	1.75172e-12	3.24313e-13
PDE_02939	148.447	108.877	-0.280127	0.00367765	0.00173661
PDE_02940	15.4067	54.5633	1.87899	2.35657e-75	8.05097e-77
PDE_02941	17.5867	0.806667	-4.17709	3.22396e-18	4.40209e-19
PDE_02945	8.36333	15.7733	1.17352	1.29787e-19	1.66532e-20
PDE_02946	0	0.42	4.80586	0.0263548	0.0145785
PDE_02947	22.48	22.1733	0.286401	0.00848547	0.00425661
PDE_02948	27.06	36.0167	0.685391	7.72448e-11	1.59733e-11
PDE_02949	113.207	141.71	0.532087	2.07629e-10	4.42227e-11
PDE_02954	14.8533	9.65	-0.294383	0.00387892	0.00183848
PDE_02955	128.89	132.327	0.208085	0.00163526	0.000734753
PDE_02956	49.1133	21.7167	-0.883818	0.00143657	0.000639864
PDE_02958	14.2167	22	0.914156	6.90179e-05	2.54547e-05
PDE_02960	2.19667	0.0866667	-5.21547	2.17699e-05	7.58717e-06
PDE_02961	223.393	156.203	-0.615516	2.91432e-14	4.85008e-15
PDE_02962	10.6967	12.5867	0.508172	0.00244588	0.00112793
PDE_02965	5.62667	2.3	-1.01016	0.0267189	0.014792
PDE_02966	45.2733	50.31	0.424312	7.36157e-10	1.636e-10
PDE_02967	101.247	95.9467	0.156025	0.0351339	0.0199933
PDE_02970	27.0133	18.16	-0.300122	0.00254779	0.00117924
PDE_02971	1484.52	957.483	-0.346353	4.26105e-06	1.35677e-06
PDE_02972	58.27	31.99	-0.590415	4.85806e-09	1.16508e-09
PDE_02973	193.747	128.053	-0.320033	1.95965e-05	6.79878e-06
PDE_02974	53.0533	27.59	-0.640961	0.00670885	0.00331093
PDE_02975	225.83	312.783	0.745882	3.76899e-10	8.16777e-11
PDE_02979	75.8133	45.7733	-0.45499	3.77608e-07	1.07207e-07
PDE_02983	10.92	17.4033	0.945376	9.9038e-15	1.59908e-15
PDE_02985	219.673	118.06	-0.432972	1.5044e-11	2.9396e-12
PDE_02989	19.0267	11.7733	-0.420922	2.57068e-06	7.97667e-07
PDE_02990	1.34667	25.36	4.5142	1.70457e-55	8.43731e-57
PDE_02991	1.05	1.50667	0.794718	0.0169964	0.00905491
PDE_02993	88.35	151.093	1.04897	7.12978e-36	5.38612e-37
PDE_02996	52.2067	41.2667	-0.231527	0.00618187	0.00303274
PDE_03000	56.36	31.5933	-0.488382	6.02452e-06	1.95836e-06
PDE_03002	32.3967	38.4133	0.528371	0.00060376	0.000254261
PDE_03003	39.23	26.37	-0.298666	0.00824535	0.00412804
PDE_03004	187.083	186.783	0.271201	1.93307e-05	6.70222e-06
PDE_03005	4078.9	2428.17	-0.462668	2.18583e-12	4.07148e-13
PDE_03006	7.62667	19.48	1.66352	0.0183433	0.0098221
PDE_03007	22.2167	32.4733	0.819563	1.75239e-23	1.92647e-24
PDE_03008	4.32	47.7767	3.7491	2.63709e-72	9.42563e-74
PDE_03010	17.64	23.7	0.728594	6.79451e-16	1.0373e-16
PDE_03014	1434.08	956.713	-0.289034	1.38171e-05	4.68774e-06
PDE_03016	24.8467	111.55	2.49221	1.10228e-16	1.62316e-17
PDE_03017	28.1	27.19	0.255783	0.00513251	0.00248147
PDE_03018	32.3367	19.0767	-0.47676	0.000282719	0.00011312
PDE_03023	69.9733	108.073	0.914153	9.49889e-19	1.26488e-19
PDE_03026	185.413	603.983	1.42945	1.80685e-104	4.05416e-106
PDE_03028	58.1033	15.8833	-1.59356	7.0288e-35	5.50004e-36
PDE_03030	72.3167	82.7733	0.409541	4.36804e-06	1.39379e-06
PDE_03032	13.3933	64.2033	2.51408	8.84435e-48	5.06588e-49
PDE_03035	89.7633	368.807	2.37962	6.93669e-05	2.5599e-05
PDE_03036	140.213	166.587	0.530667	2.04184e-09	4.70574e-10
PDE_03037	30.77	33.7833	0.408699	5.71502e-05	2.09166e-05
PDE_03038	26.1367	17.6267	-0.296287	0.00208587	0.000953683
PDE_03039	13.5067	7.57667	-0.560635	0.00164254	0.000738576
PDE_03042	6.86667	7.43	0.385231	0.00523073	0.00253368
PDE_03043	33.93	50.65	0.861668	7.80189e-09	1.90363e-09
PDE_03044	39.5233	2713.41	6.39119	0	0
PDE_03045	4.51	6.57667	0.816462	3.83179e-08	9.90675e-09
PDE_03046	204.49	142.15	-0.241932	0.00573977	0.0028029
PDE_03047	30.41	15.3733	-0.690792	0.00750937	0.00374156
PDE_03049	26.4167	15.8133	-0.463584	0.00190551	0.000866062
PDE_03051	20.7867	22.75	0.404805	0.00701276	0.00347357
PDE_03055	42.9867	18.4967	-0.939393	8.32803e-11	1.72965e-11
PDE_03056	11.5333	14.37	0.590042	0.000126967	4.84592e-05
PDE_03060	48.26	28.3867	-0.485122	0.000372542	0.000151722
PDE_03061	27.6667	32.0233	0.286789	2.68806e-05	9.45929e-06
PDE_03064	343.893	447.84	0.678347	1.22001e-14	1.98085e-15
PDE_03066	5.59667	11.49	1.34905	0.0126659	0.0065679
PDE_03067	13.2767	15.5133	0.500511	0.00687634	0.00339746
PDE_03068	39.8667	22.18	-0.580806	1.56048e-11	3.05094e-12
PDE_03069	114.393	65.45	-0.514572	0.00064017	0.000270317
PDE_03072	173.46	60.7967	-1.20494	4.7118e-11	9.58405e-12
PDE_03073	93.0033	50.1533	-0.615851	3.86477e-14	6.48414e-15
PDE_03080	39.5167	25.9033	-0.309707	0.0156963	0.00830387
PDE_03081	42.05	54.6967	0.672487	4.11291e-05	1.48119e-05
PDE_03082	13.3433	14.83	0.422485	2.19025e-08	5.56392e-09
PDE_03083	3.79	1.68	-0.838634	0.012742	0.00661451
PDE_03085	187.167	130.943	-0.23182	0.009988	0.00507565
PDE_03087	47.59	23.8833	-0.692847	0.00604131	0.00295969
PDE_03092	16.0533	26.4533	0.994485	1.21651e-15	1.87642e-16
PDE_03096	23.8267	30.7367	0.640219	1.93215e-13	3.37674e-14
PDE_03098	19.48	12.08	-0.413737	0.0214977	0.0116663
PDE_03102	123.36	134.497	0.352201	1.71873e-09	3.93202e-10
PDE_03105	100.757	129.403	0.410199	7.33293e-10	1.62881e-10
PDE_03107	36.27	20.63	-0.538214	0.000167459	6.49229e-05
PDE_03108	310.703	182.62	-0.451705	0.00534339	0.00259307
PDE_03110	309.02	355.22	0.492787	2.54568e-05	8.93529e-06
PDE_03112	1591.41	556.003	-1.24139	1.79629e-51	9.49893e-53
PDE_03114	13.28	16.53	0.589277	1.02981e-05	3.43697e-06
PDE_03116	54.85	31.4867	-0.608483	1.48099e-13	2.56656e-14
PDE_03122	49.07	33.9767	-0.22721	0.0401988	0.0232155
PDE_03125	35.0767	25.11	-0.211629	0.0150658	0.00794143
PDE_03127	25.5867	25.7167	0.280704	0.0137323	0.00718281
PDE_03130	20.8467	23.7267	0.463253	0.0102913	0.00524719
PDE_03135	35.1233	115.843	2.00241	2.97921e-85	8.465e-87
PDE_03139	185.18	98.9233	-0.562983	0.0202548	0.0109553
PDE_03140	748.927	449.143	-0.432425	1.65315e-10	3.4968e-11
PDE_03141	144.393	136.547	0.19787	0.0297099	0.0166187
PDE_03143	6.16333	18.23	1.83644	1.11116e-67	4.32236e-69
PDE_03144	1.89333	0	-7.46439	2.34176e-07	6.52439e-08
PDE_03146	0	46.0467	10.6337	3.06629e-18	4.18335e-19
PDE_03148	214.687	231.363	0.350973	2.71225e-09	6.31197e-10
PDE_03150	58.8867	24.6367	-1.04268	5.69381e-26	5.73298e-27
PDE_03151	1.64	5.42333	1.40054	1.54634e-06	4.67268e-07
PDE_03152	3.28	1066.32	8.61725	0	0
PDE_03153	30.4933	35.6933	0.50495	3.8005e-05	1.36182e-05
PDE_03155	8.67667	9.98333	0.474922	0.0003552	0.000143898
PDE_03156	12.75	7.99333	-0.398748	0.0405793	0.0234444
PDE_03158	66.5333	34.0367	-0.681086	0.00149155	0.000665974
PDE_03159	50.3667	30.0633	-0.527554	1.38168e-10	2.90856e-11
PDE_03160	28.69	15.91	-0.573949	0.000134383	5.14411e-05
PDE_03162	46.7033	48.04	0.312294	0.000254104	0.000100966
PDE_03164	25.0767	32.5133	0.699688	6.04395e-20	7.63927e-21
PDE_03166	11.12	7.76667	-0.500515	0.0212719	0.011539
PDE_03168	80.46	97.2633	0.55214	9.8398e-06	3.27845e-06
PDE_03169	119.993	144.433	0.527348	4.86502e-11	9.90668e-12
PDE_03170	83.2633	52.6633	-0.371644	0.0170387	0.00908269
PDE_03171	8.77667	9.34667	0.362326	0.00303242	0.00141552
PDE_03172	2.84667	4.71	1.01103	0.0152033	0.00802076
PDE_03177	51.1467	49.0133	0.211508	0.0158209	0.00837158
PDE_03179	0	80.8033	10.7386	1.95952e-18	2.65129e-19
PDE_03181	146.367	144.06	0.247442	0.000420011	0.000172617
PDE_03182	0.0233333	1.49667	6.15362	1.33105e-05	4.50388e-06
PDE_03183	0.423333	17.7267	5.93641	1.85008e-46	1.08472e-47
PDE_03185	95.9033	67.9133	-0.221968	0.0407442	0.0235488
PDE_03189	134.897	110.053	-0.245767	0.000338534	0.000136727
PDE_03191	39.9433	21.8233	-0.599115	1.26111e-12	2.32485e-13
PDE_03193	1.39667	20.4667	4.25144	3.42563e-09	8.07258e-10
PDE_03199	1.02	0.15	-2.45144	0.0236561	0.0129603
PDE_03201	20.57	0.786667	-4.50845	2.85731e-10	6.14374e-11
PDE_03204	4.58333	0	-8.54987	3.56448e-11	7.17799e-12
PDE_03205	509.44	733.373	0.781983	7.96962e-18	1.11156e-18
PDE_03209	13.65	5.73667	-0.984355	0.00985968	0.00500377
PDE_03210	15.23	9.69333	-0.379316	0.0027095	0.00125745
PDE_03211	1.72333	1.92	0.424851	0.00412482	0.00196451
PDE_03212	34.7867	22.5733	-0.347637	0.00524758	0.00254421
PDE_03213	134.12	77.0333	-0.507411	2.22415e-13	3.91214e-14
PDE_03215	262.03	304.6	0.496592	1.02344e-11	1.97788e-12
PDE_03216	8.63667	4.82	-0.563594	0.0277988	0.0154556
PDE_03217	24.62	17.25	-0.240106	0.0355605	0.0202762
PDE_03218	195.453	107.863	-0.581218	1.75765e-11	3.44633e-12
PDE_03220	18.8733	13.0133	-0.300398	0.0047829	0.00230104
PDE_03221	215.703	142.92	-0.294401	0.00741617	0.00368844
PDE_03223	208.53	121.157	-0.499322	1.40355e-07	3.82023e-08
PDE_03225	42.2133	61.46	0.840698	2.26601e-20	2.8258e-21
PDE_03230	11.5933	7.58	-0.436705	1.3245e-05	4.48021e-06
PDE_03232	25.8733	15.67	-0.33311	0.00401257	0.00190833
PDE_03233	111.687	138.19	0.592618	6.42593e-09	1.55558e-09
PDE_03235	165.033	160.327	0.217788	1.85297e-05	6.4036e-06
PDE_03237	22.6667	13.3733	-0.48787	1.10713e-05	3.70748e-06
PDE_03239	51.0833	52.5767	0.319253	0.00300916	0.00140296
PDE_03242	8.2	4.01333	-0.761034	0.0227405	0.0124099
PDE_03243	0.69	7.05667	3.64919	0.0149723	0.00788878
PDE_03244	2.36	4.51333	1.12074	1.41497e-06	4.25018e-07
PDE_03245	10.3933	20.4733	1.16041	9.12696e-40	6.34946e-41
PDE_03246	48.3267	31.92	-0.32435	0.000835014	0.000357769
PDE_03247	24.64	28.76	0.282873	0.019591	0.0105565
PDE_03248	8.90333	218.233	4.15513	0	0
PDE_03249	70.0433	0	-9.8999	7.89338e-16	1.20862e-16
PDE_03250	16.5667	8.91667	-0.620824	2.10085e-06	6.45012e-07
PDE_03252	21.13	10.4567	-0.740826	5.19217e-09	1.24989e-09
PDE_03253	65.73	37.96	-0.518313	3.63787e-10	7.85902e-11
PDE_03254	36.6733	20.9367	-0.534095	1.75189e-06	5.33726e-07
PDE_03255	388.877	727.86	1.20602	1.61827e-13	2.80994e-14
PDE_03256	12.26	5.55333	-0.8758	0.000233438	9.22801e-05
PDE_03257	49.7733	25.3333	-0.532459	0.00615059	0.00301531
PDE_03259	5.55	9.36333	1.02698	3.87401e-11	7.83188e-12
PDE_03261	27.8533	15.06	-0.519953	1.68834e-06	5.1284e-07
PDE_03262	0	0.713333	6.8313	1.0593e-06	3.13405e-07
PDE_03263	93.02	89.83	0.223132	0.000695147	0.000294863
PDE_03264	140.11	178.94	0.608842	1.79559e-26	1.78162e-27
PDE_03266	19.49	23.1867	0.426461	1.59486e-08	4.00827e-09
PDE_03267	53.1533	25.9367	-0.763147	1.79864e-26	1.78667e-27
PDE_03268	46.5333	86.2767	0.740343	3.61317e-25	3.77246e-26
PDE_03269	28.8167	16.4833	-0.656824	2.21771e-09	5.13107e-10
PDE_03270	13.0533	6.90333	-0.651472	0.0288238	0.0160645
PDE_03275	0.08	0.716667	3.51137	0.00020664	8.09645e-05
PDE_03276	1.57	4.51333	1.79932	9.81744e-08	2.63673e-08
PDE_03277	0	7.62	6.4194	9.11683e-06	3.02318e-06
PDE_03278	27.82	6.8	-1.7491	7.55472e-14	1.28794e-14
PDE_03279	6.62667	73.7133	3.76531	1.79968e-69	6.83833e-71
PDE_03280	73.2933	22.64	-1.39634	1.88779e-11	3.71215e-12
PDE_03282	1012.63	5.59667	-7.22398	0	0
PDE_03283	39.8867	21.42	-0.610217	0.000583389	0.000244696
PDE_03287	19.44	0	-10.8798	4.30602e-19	5.64166e-20
PDE_03288	59.43	135.08	0.453777	4.94244e-11	1.00699e-11
PDE_03290	157.56	72.3133	-0.910417	7.32809e-46	4.35439e-47
PDE_03291	117.11	17.28	-2.48802	4.10705e-98	9.86358e-100
PDE_03292	110.567	72.68	-0.325028	0.0404437	0.0233615
PDE_03293	17.5833	9.23667	-0.652206	0.000205748	8.05686e-05
PDE_03295	31.94	16.53	-0.691136	2.6037e-06	8.085e-07
PDE_03296	125.52	37.17	-1.47283	7.49834e-19	9.94255e-20
PDE_03298	114.693	115.853	0.285069	0.0104766	0.0053511
PDE_03301	41.83	15.36	-1.18803	2.14828e-43	1.35161e-44
PDE_03304	2.06667	6.70333	1.96949	8.45874e-22	9.91892e-23
PDE_03309	0.433333	1.79333	2.33128	1.00429e-07	2.70068e-08
PDE_03310	32.0833	15.8033	-0.747996	2.68157e-06	8.35401e-07
PDE_03313	2.41667	0.34	-2.63992	0.000185832	7.23296e-05
PDE_03316	590.677	677.293	0.49002	4.62923e-09	1.10707e-09
PDE_03318	8.82	4.90667	-0.503966	0.00207773	0.000949725
PDE_03319	1057.11	130.703	-2.73945	2.77044e-223	2.15538e-225
PDE_03322	269.557	83.9233	-1.5147	1.00939e-148	1.37711e-150
PDE_03328	253.093	302.613	0.538247	2.93029e-09	6.84252e-10
PDE_03329	81.2867	156.133	1.21245	5.56779e-28	5.27336e-29
PDE_03331	8.62	2.97667	-1.25896	7.42115e-05	2.74957e-05
PDE_03332	0.816667	3.38	2.33569	5.48759e-06	1.77392e-06
PDE_03334	22.1967	40.8733	1.15418	2.29526e-31	1.98497e-32
PDE_03337	24.13	11.7933	-0.756188	4.91582e-05	1.78309e-05
PDE_03338	39.21	12.33	-1.37022	0.000959249	0.000414892
PDE_03339	10.35	11.86	0.465441	0.00231843	0.00106602
PDE_03340	98.6633	135.463	0.73656	1.27136e-19	1.627e-20
PDE_03341	44.0033	78.4767	1.10871	3.9437e-40	2.72577e-41
PDE_03344	256.95	338.59	1.06313	6.67249e-56	3.27267e-57
PDE_03346	10.9067	88.26	3.21903	2.34462e-93	6.10674e-95
PDE_03347	2.91	3.62	0.585277	3.90532e-06	1.23866e-06
PDE_03349	23.9667	26.6667	0.425343	3.78233e-07	1.07427e-07
PDE_03352	19.8967	12.15	-0.437515	0.00191227	0.00086935
PDE_03353	163.737	220.143	0.71316	2.92081e-16	4.40457e-17
PDE_03358	18.1033	12.03	-0.31524	0.0259596	0.0143365
PDE_03360	4.34333	10.4667	1.54432	1.27006e-18	1.70268e-19
PDE_03365	37.3967	62.4633	0.992417	3.36966e-15	5.29252e-16
PDE_03367	60.82	123.637	0.378414	1.54247e-08	3.86965e-09
PDE_03369	55.8633	20.6567	-1.15811	7.10728e-14	1.20926e-14
PDE_03370	308.057	175.723	-0.534763	4.44856e-18	6.12938e-19
PDE_03371	473.5	289.583	-0.346624	1.6612e-06	5.0441e-07
PDE_03373	25.0533	17.73	-0.227941	0.00076324	0.000324896
PDE_03374	122.123	71.5067	-0.490989	2.6337e-06	8.19301e-07
PDE_03375	59.14	81.4133	0.735676	2.92081e-16	4.40641e-17
PDE_03376	221.9	208.957	0.215717	0.00700658	0.00346971
PDE_03378	9.75	20.1833	1.30979	8.11884e-18	1.13329e-18
PDE_03379	30.35	53.25	1.08856	1.88854e-16	2.80439e-17
PDE_03381	0.13	7.00667	6.02294	1.0576e-54	5.30649e-56
PDE_03382	5085.74	8831.41	1.09178	2.46521e-56	1.18966e-57
PDE_03387	19.4967	31.87	1.29917	2.0849e-77	6.79372e-79
PDE_03389	549.63	378.497	-0.234201	0.012374	0.00640255
PDE_03390	44.9067	17.6033	-1.05511	0.00010097	3.81499e-05
PDE_03392	110.94	130.583	0.511866	2.88718e-08	7.39749e-09
PDE_03393	18.49	12.12	-0.351424	0.0277908	0.0154428
PDE_03397	2035.2	1116.95	-0.569975	8.55721e-10	1.91522e-10
PDE_03399	15.8733	6.1	-1.10622	2.15069e-13	3.77566e-14
PDE_03400	21.9867	13.0333	-0.480148	0.00123806	0.000545394
PDE_03403	95.2633	53.9133	-0.537223	9.58357e-05	3.60493e-05
PDE_03406	57.5133	83.2533	0.736778	3.52813e-16	5.34252e-17
PDE_03407	3.57333	2.07667	-0.512532	0.0498832	0.029399
PDE_03408	224.107	201.907	0.152027	0.0302617	0.0169478
PDE_03413	10.3333	2.08	-2.0268	3.95262e-07	1.12665e-07
PDE_03415	9.68333	1.20667	-2.76274	1.23568e-53	6.25571e-55
PDE_03416	3.43667	2.11333	-0.432009	0.0374884	0.0215192
PDE_03417	87.2933	91.2667	0.342895	0.00341612	0.00160541
PDE_03419	26.52	15.2333	-0.546464	5.4685e-07	1.57784e-07
PDE_03426	2.98	5.62667	1.1892	2.72037e-12	5.10701e-13
PDE_03427	8.99667	15.0333	1.01776	1.07701e-07	2.90352e-08
PDE_03428	16.2267	17.2833	0.525249	9.50377e-06	3.16328e-06
PDE_03429	0	1.10667	6.2759	4.35789e-05	1.57137e-05
PDE_03430	31.44	32.85	0.339196	0.00748582	0.00372598
PDE_03431	1021.32	647.077	-0.359172	3.26728e-09	7.67364e-10
PDE_03433	112.813	83.1467	-0.169013	0.0429393	0.024958
PDE_03434	161.293	388.02	1.54492	4.2501e-29	3.88159e-30
PDE_03435	0	7.93333	6.65423	2.80749e-06	8.77479e-07
PDE_03436	105.597	177.02	2.00733	2.78618e-127	4.83788e-129
PDE_03437	203.447	1405.88	3.07382	7.54848e-143	1.10644e-144
PDE_03438	62.4467	92.47	0.860001	4.40111e-08	1.1468e-08
PDE_03439	60.0867	94.9767	0.916728	1.61073e-23	1.76891e-24
PDE_03440	341.217	213.63	-0.375004	0.000215501	8.46064e-05
PDE_03441	16.77	28.2167	1.02453	5.46017e-22	6.35347e-23
PDE_03442	1.76	3.73333	1.32727	2.61329e-06	8.12068e-07
PDE_03443	0.67	1.56667	1.51092	0.0351434	0.0200066
PDE_03444	2.93667	8.00667	1.57879	3.12102e-15	4.89847e-16
PDE_03450	7.47	29.37	2.25003	4.47535e-37	3.30013e-38
PDE_03451	66.5133	99.43	0.853818	6.28659e-33	5.21697e-34
PDE_03452	391.27	396.84	0.603856	1.90261e-21	2.26108e-22
PDE_03454	0.03	202.327	10.1712	3.17529e-43	2.00492e-44
PDE_03455	7.23	25.3667	2.00264	1.04074e-123	1.91273e-125
PDE_03456	128.22	87.1467	-0.279815	0.0011338	0.000496397
PDE_03458	166.457	244.65	0.767101	1.94278e-47	1.12374e-48
PDE_03459	121.183	44.8667	-1.11033	0.00530869	0.00257504
PDE_03463	410.59	17.5233	-4.27488	0	0
PDE_03464	655.743	290.687	-0.844048	2.51839e-07	7.03638e-08
PDE_03465	497.62	228.21	-0.833386	1.0326e-17	1.45418e-18
PDE_03466	122.713	65.8733	-0.625756	7.90837e-23	8.85445e-24
PDE_03467	23.6033	9.34667	-1.09894	4.54928e-30	4.05224e-31
PDE_03469	0.303333	7.39667	4.8757	6.33971e-36	4.76783e-37
PDE_03471	19.25	1.97	-3.0048	1.1966e-19	1.52998e-20
PDE_03475	0.113333	1.09	3.5777	3.52008e-05	1.25697e-05
PDE_03479	27.8267	13.8833	-0.72521	1.05256e-05	3.51643e-06
PDE_03480	35.9633	75.68	1.34513	5.35601e-38	3.88913e-39
PDE_03481	8.29333	53.3333	2.93726	3.69584e-144	5.37562e-146
PDE_03482	550.57	1135.92	1.3806	1.7393e-33	1.42572e-34
PDE_03483	39.07	108.77	1.7525	4.55596e-66	1.81334e-67
PDE_03484	0.316667	1.74667	2.74717	0.0283186	0.0157606
PDE_03486	106.613	121.65	0.36491	3.42403e-11	6.88357e-12
PDE_03487	74.4833	178.97	1.53644	1.59689e-123	2.95286e-125
PDE_03488	6.38667	9.44	0.838356	2.37026e-06	7.3334e-07
PDE_03490	299.857	138.48	-0.842242	4.74253e-21	5.7537e-22
PDE_03492	3.95	146.55	5.52703	5.91767e-78	1.88159e-79
PDE_03493	17.6867	19.7233	0.512788	4.06845e-07	1.16104e-07
PDE_03494	0.0933333	0.666667	3.08744	0.00907975	0.00457929
PDE_03495	37.7633	44.9067	0.522434	3.83117e-07	1.089e-07
PDE_03498	0.116667	1.9	4.34128	4.58113e-06	1.46437e-06
PDE_03499	99.1467	110.927	0.438749	4.38139e-07	1.25281e-07
PDE_03505	35.13	21.05	-0.465645	1.32151e-05	4.4686e-06
PDE_03510	1675.56	1226.09	-0.259497	4.9497e-06	1.59112e-06
PDE_03511	1087.1	694.983	-0.35356	0.000129149	4.93356e-05
PDE_03512	1577.98	948.617	-0.43551	2.49327e-05	8.73163e-06
PDE_03514	56.8367	32.2067	-0.545795	2.91041e-11	5.81164e-12
PDE_03518	133.397	30.3967	-1.84789	6.24233e-34	5.03243e-35
PDE_03519	101.1	44.67	-0.901719	7.05793e-16	1.0791e-16
PDE_03520	51.3467	15.0967	-1.54641	6.8048e-35	5.30941e-36
PDE_03521	9.05	11.4167	0.607209	2.42412e-09	5.61683e-10
PDE_03522	33.1067	43.37	0.595192	1.28196e-07	3.47916e-08
PDE_03523	21.2033	21.3967	0.286785	0.012151	0.00627895
PDE_03524	690.783	218.493	-1.27159	5.14144e-05	1.8684e-05
PDE_03525	5.84	17.64	1.67457	3.36958e-74	1.18157e-75
PDE_03526	1.16333	47.3667	5.62214	7.05322e-130	1.18495e-131
PDE_03527	9.87333	5.22333	-0.69011	5.76699e-05	2.11133e-05
PDE_03529	15.84	15.9367	0.281096	0.00725637	0.00360651
PDE_03530	3.34333	58.22	4.411	0.0120109	0.00619978
PDE_03534	31.35	13.35	-0.954989	3.49348e-09	8.23641e-10
PDE_03535	40.9533	27.95	0.262181	2.09664e-05	7.29533e-06
PDE_03536	87.6	44.0433	-0.707518	2.15921e-08	5.48264e-09
PDE_03540	0.176667	0.333333	1.20732	0.0338241	0.0191717
PDE_03542	48.7233	24.1267	-0.524521	4.50983e-15	7.14434e-16
PDE_03543	32.1367	18.7	-0.505515	0.00143657	0.000639969
PDE_03544	74.4467	41.8633	-0.546084	0.000369185	0.000150147
PDE_03547	34.6167	17.5533	-0.66407	3.67758e-10	7.95738e-11
PDE_03548	45.73	18.2433	-1.04914	2.28954e-16	3.41261e-17
PDE_03549	55.6833	33.5767	-0.456352	7.37157e-08	1.95406e-08
PDE_03550	17.15	9.73333	-0.545922	9.81206e-08	2.63418e-08
PDE_03554	130.883	157.297	0.543726	4.761e-09	1.14073e-09
PDE_03557	26.58	5.96333	-1.87637	2.13835e-15	3.32241e-16
PDE_03559	67.0333	29.74	-0.865799	0.00275708	0.0012814
PDE_03561	52.11	77.81	0.851174	2.34127e-38	1.68422e-39
PDE_03564	8.63667	5.05	-0.503034	0.000411658	0.000168859
PDE_03566	10.4233	33.4367	1.88222	4.87776e-77	1.60594e-78
PDE_03570	20.6533	9.44	-0.857482	3.26049e-14	5.45192e-15
PDE_03574	13.43	14.7733	0.411438	0.00173615	0.000782629
PDE_03575	4.61667	4.93667	0.31502	0.0147672	0.00776738
PDE_03580	75.4	99.9667	0.686586	8.38632e-14	1.43349e-14
PDE_03584	28.2967	20.5033	-0.218009	0.0418581	0.0242587
PDE_03585	197.993	192.087	0.250425	0.0244521	0.0134377
PDE_03588	3.41	12.5533	2.18414	4.91838e-06	1.58049e-06
PDE_03589	34.16	21.3533	-0.405862	1.33903e-06	4.0085e-07
PDE_03592	246.303	304.46	0.524956	2.06923e-23	2.28178e-24
PDE_03594	18.1967	12.9033	-0.235196	0.0239078	0.0131144
PDE_03603	7.56667	12.03	0.944997	5.328e-07	1.5355e-07
PDE_03604	6.38	19.9667	1.92107	1.16074e-35	8.83412e-37
PDE_03606	133.093	73.6533	-0.536722	1.22524e-13	2.1109e-14
PDE_03607	73.7667	41.5233	-0.556444	7.23506e-14	1.23181e-14
PDE_03609	149.27	93.06	-0.396614	0.000148754	5.72609e-05
PDE_03613	28.16	36.99	0.6671	1.80918e-05	6.24002e-06
PDE_03614	33.3967	29.6933	0.734303	2.36666e-14	3.91196e-15
PDE_03615	36.7333	64.2	1.07734	1.0151e-28	9.40817e-30
PDE_03616	246.883	480.993	1.24503	1.67107e-25	1.71648e-26
PDE_03617	55.1267	34.0367	-0.464588	6.15149e-07	1.78046e-07
PDE_03619	13.99	15.5767	0.380861	0.000929679	0.000401264
PDE_03620	0.08	41.9267	9.28587	3.24682e-27	3.17031e-28
PDE_03621	0.0566667	15.88	8.65958	1.39115e-23	1.5215e-24
PDE_03622	0.07	30.42	8.98373	1.97486e-25	2.03521e-26
PDE_03623	1.43	15.4167	2.79178	3.54151e-54	1.78493e-55
PDE_03624	30.61	36.8833	0.621067	8.6186e-17	1.26427e-17
PDE_03626	20.72	9.16	-0.37181	0.0140488	0.00736417
PDE_03629	12.0067	6.89333	-0.528056	0.00485193	0.00233707
PDE_03631	103.81	70.8833	-0.270092	0.0291117	0.0162512
PDE_03634	144.457	0	-14.1723	4.59568e-32	3.89148e-33
PDE_03635	19.0467	0	-10.0701	2.87937e-16	4.33416e-17
PDE_03637	60.6667	41.0033	-0.293195	0.00719516	0.00357308
PDE_03639	35.8233	47.9233	0.691519	3.61619e-24	3.89793e-25
PDE_03640	30.3367	105.99	2.08731	5.00324e-60	2.22266e-61
PDE_03642	169.813	174.327	0.314002	7.96246e-05	2.96359e-05
PDE_03644	355.587	259.133	-0.177251	0.0269013	0.0149051
PDE_03647	12.8233	7.71667	-0.460551	0.000901372	0.000388233
PDE_03648	66.0967	37.08	-0.551266	1.26766e-05	4.27508e-06
PDE_03651	4.33667	12.5867	1.79397	7.62513e-43	4.8576e-44
PDE_03654	287.573	181.663	-0.385389	8.19665e-05	3.05815e-05
PDE_03659	38.9433	55.21	0.776023	2.45017e-17	3.50577e-18
PDE_03660	1658.77	1131.93	-0.277653	0.00037762	0.000153875
PDE_03661	10.87	1.17667	-2.96628	0.0264024	0.0146078
PDE_03662	52.81	50.61	0.278847	3.54694e-05	1.26736e-05
PDE_03665	77.5233	32.7133	-0.963755	2.10374e-15	3.26627e-16
PDE_03667	59.4067	60.2433	0.295762	0.00287172	0.00133597
PDE_03668	4050.71	2367.72	-0.454206	2.42638e-05	8.49191e-06
PDE_03669	17.9633	11.9267	-0.317368	0.012588	0.00652182
PDE_03672	38.7433	25.1333	-0.231445	0.00547806	0.00266584
PDE_03673	19.3767	12.98	-0.304006	0.0170387	0.00908118
PDE_03674	197.73	222.177	0.377628	1.52819e-09	3.48233e-10
PDE_03676	19.16	11.92	-0.412382	0.000837823	0.000359162
PDE_03677	17.3567	11.8467	-0.278627	0.0318963	0.0179567
PDE_03678	23.4233	10.67	-0.859795	5.00644e-09	1.20405e-09
PDE_03679	14.9767	18.55	0.580602	2.29174e-11	4.54305e-12
PDE_03680	33.07	22.53	-0.279401	0.0319044	0.0179649
PDE_03682	173.703	95.2467	-0.591216	2.65453e-18	3.60661e-19
PDE_03683	56.4333	29.3633	-0.648595	0.00290884	0.00135357
PDE_03685	33.38	41.7933	0.606055	9.35528e-19	1.2447e-19
PDE_03688	387.81	260.097	-0.307435	0.000240078	9.51216e-05
PDE_03690	93.8967	110.36	0.424138	9.30321e-06	3.08918e-06
PDE_03692	11.2633	11.1533	0.261909	0.0490986	0.0288702
PDE_03697	5.74667	7.87667	0.731831	0.00945912	0.00478555
PDE_03700	131.01	172.277	0.673024	4.39925e-19	5.77374e-20
PDE_03701	79.2833	187.293	1.56374	1.53606e-131	2.52864e-133
PDE_03705	38.52	254.417	3.00396	6.96304e-25	7.31712e-26
PDE_03706	39.27	26.81	-0.275384	0.0212489	0.0115217
PDE_03709	98.82	53.2233	-0.413159	2.67501e-05	9.41036e-06
PDE_03710	0	31.6667	10.8567	7.69523e-19	1.02123e-19
PDE_03711	625.05	63.91	-2.45415	7.75653e-282	4.28538e-284
PDE_03712	2439.11	1273.55	-0.604408	0.00366601	0.0017307
PDE_03713	26.3267	31.5367	0.269223	0.0241301	0.0132417
PDE_03714	0.09	3.42333	5.41365	0.000231908	9.15709e-05
PDE_03715	45.0133	29.07	-0.357311	0.000198958	7.77526e-05
PDE_03718	43.13	17.5267	-1.02571	1.03685e-18	1.38535e-19
PDE_03719	0.306667	1.46667	2.53152	0.0292383	0.0163351
PDE_03722	14.3133	23.74	0.740258	2.57332e-14	4.27097e-15
PDE_03728	130.607	88.38	-0.279666	0.00644082	0.00316776
PDE_03729	29.5433	16.58	-0.557751	0.000224881	8.86439e-05
PDE_03734	97.33	60.65	-0.398835	0.00116962	0.000513134
PDE_03738	11.9967	3.81333	-1.38123	3.13167e-09	7.33396e-10
PDE_03739	70.1033	38.2667	-0.589282	0.000192375	7.50717e-05
PDE_03740	99.4367	97.29	0.243881	0.00105254	0.000459276
PDE_03745	22.2767	11.7633	-0.669275	1.05712e-07	2.84871e-08
PDE_03746	94.4533	147.623	0.92174	1.34927e-27	1.2977e-28
PDE_03748	0.783333	19.0933	5.19766	6.22445e-88	1.74753e-89
PDE_03749	6.73333	31.9167	2.52899	3.58575e-64	1.48379e-65
PDE_03752	252.983	233.887	0.167015	0.0279749	0.0155598
PDE_03754	3.14667	9.42333	1.8827	1.96153e-19	2.539e-20
[truncated: 3,231 more rows]
