# Supplementary material for: The Transcription Factor PoCon7 Is Essential for Fungal Viability and Regulates Chitinase Gene Expression in Penicillium oxalicum
Source: Int J Mol Sci. 2025 Dec 28;27(1):333. doi: 10.3390/ijms27010333 (PMC12785316; doi:10.3390/ijms27010333)
Supplement: Supplementary file 1 [file ijms-27-00333-s001.zip › Supplementary Spreadsheet S7 28 secondary metabolic gene clusters in P. oxalicum .xlsx]

## Sheet: Sheet1
Cluster	Gene ID (locus_tag)
Cluster_1	PDE_00787 - PDE_00814
Cluster_2	PDE_01064 - PDE_01077
Cluster_3	PDE_01166 - PDE_01177
Cluster_4	PDE_01185 - PDE_01198
Cluster_5	PDE_01212 - PDE_01220
Cluster_6	PDE_01230 - PDE_01242
Cluster_7	PDE_01418 - PDE_01233
Cluster_8	PDE_02130 - PDE_02141
Cluster_9	PDE_02203 - PDE_02204
Cluster_10	PDE_02600 - PDE_02610
Cluster_11	PDE_03298 - PDE_03304
Cluster_12	PDE_03415- PDE_03416
Cluster_13	PDE_03453- PDE_03455
Cluster_14	PDE_03920- PDE_03926
Cluster_15	PDE_04008- PDE_04024
Cluster_16	PDE_04252- PDE_04267
Cluster_17	PDE_04540 - PDE_04545
Cluster_18	PDE_05556 - PDE_05569
Cluster_19	PDE_06202 - PDE_06213
Cluster_20	PDE_06623 - PDE_06230
Cluster_21	PDE_07001 - PDE_07006
Cluster_22	PDE_07162 - PDE_07172
Cluster_23	PDE_07373 - PDE_07378
Cluster_24	PDE_08154 - PDE_08155
Cluster_25	PDE_09188 - PDE_09202
Cluster_26	PDE_09227 - PDE_09243
Cluster_27	PDE_09491 - PDE_09496
Cluster_28	PDE_09499 - PDE_10009
