# Supplementary material for: The Transcription Factor PoCon7 Is Essential for Fungal Viability and Regulates Chitinase Gene Expression in Penicillium oxalicum
Source: Int J Mol Sci. 2025 Dec 28;27(1):333. doi: 10.3390/ijms27010333 (PMC12785316; doi:10.3390/ijms27010333)
Supplement: Supplementary file 1 [file ijms-27-00333-s001.zip › Supplementary Spreadsheet S8 Transcriptome data-con7-B vs WT -cellulose signal.xlsx]

## Sheet: con7-B vs WT
Gene ID	WT_FP FPKM	con7-B_FP FPKM	log2(con7-B_FP/WT_FP)	Qvalue(WT_FP-vs-con7-B_FP)	diffexp_deseq2_pvalue_WT_FP-vs-con7-B_FP
PDE_00012	42.7167	12.4067	-1.62866	1.00173e-11	1.22642e-12
PDE_00013	15.9067	5.44	-1.39429	2.18047e-13	2.39036e-14
PDE_00014	50.9933	20.4267	-1.16196	5.29519e-11	6.78627e-12
PDE_00022	0.263333	0	-4.76712	0.0367797	0.015339
PDE_00072	154.35	51.01	-1.45007	3.29277e-45	1.30927e-46
PDE_00097	16.4833	1.70333	-3.13179	4.06381e-13	4.55085e-14
PDE_00104	3.01667	0.786667	-1.79936	0.00180629	0.000542312
PDE_00144	6.6	0	-4.92727	0.0203623	0.00785173
PDE_00198	29.1267	5.71	-2.19333	3.23646e-07	5.81639e-08
PDE_00224	156.647	27.7933	-1.58652	4.84247e-96	7.72358e-98
PDE_00236	21.4067	1.11667	-4.14856	1.19077e-70	2.84887e-72
PDE_00248	87.1733	26.0767	-1.50628	6.97456e-50	2.45202e-51
PDE_00256	3.39	1.13	-1.52882	4.73916e-05	1.0955e-05
PDE_00273	94.2733	33.3467	-1.39002	6.33902e-05	1.49522e-05
PDE_00287	332.387	85.8267	-1.80508	1.68206e-52	5.72463e-54
PDE_00295	10.62	4.28667	-1.15331	4.8709e-11	6.23156e-12
PDE_00310	73.1067	14.0267	-2.22677	1.79073e-139	1.77001e-141
PDE_00321	2.38667	0.726667	-1.60236	0.0324367	0.0133297
PDE_00329	27.0233	0	-8.15458	3.99102e-10	5.44659e-11
PDE_00334	3.96	1.53	-1.21813	0.00334247	0.00106285
PDE_00369	0.81	0.13	-2.46522	0.00291746	0.000917216
PDE_00370	8.62	1.47333	-2.39736	5.95973e-15	5.95103e-16
PDE_00383	9.32333	0.663333	-3.6197	2.71443e-76	5.70143e-78
PDE_00385	12.6567	5.91333	-1.04968	2.05799e-15	1.99951e-16
PDE_00394	19.76	8.26333	-1.10625	1.97853e-06	3.88462e-07
PDE_00413	42.0133	13.2	-1.54356	3.57677e-06	7.19131e-07
PDE_00449	58.5033	6.08333	-3.14447	1.45514e-39	6.61947e-41
PDE_00482	0.616667	0	-4.67873	0.0221121	0.00862825
PDE_00484	3.60333	0.103333	-4.93563	6.44026e-10	8.98439e-11
PDE_00485	25.77	2.28667	-3.18615	1.82272e-38	8.59869e-40
PDE_00486	74.87	19.56	-1.78048	4.41382e-76	9.37001e-78
PDE_00488	50.3367	15.4567	-1.54804	5.67321e-46	2.23666e-47
PDE_00508	1112.75	147.327	-2.76255	1.27522e-104	1.77612e-106
PDE_00509	5887.34	781.87	-2.76034	3.91674e-102	5.63116e-104
PDE_00538	13.3933	4.53667	-1.41004	2.15823e-07	3.78653e-08
PDE_00539	2.63	1.04667	-1.22175	0.0356387	0.0148231
PDE_00572	1749.11	54.0167	-4.95022	1.48196e-86	2.72989e-88
PDE_00594	8.79	1.46333	-2.5499	2.26903e-24	1.55211e-25
PDE_00603	82.37	36.72	-1.0131	8.8355e-19	7.36375e-20
PDE_00610	24.81	7.04	-1.74106	3.86293e-28	2.32566e-29
PDE_00648	9.44333	1.96333	-2.12063	6.55055e-07	1.2177e-07
PDE_00666	288.537	96.1533	-1.41301	5.32432e-40	2.38617e-41
PDE_00691	2.3	0.133333	-3.97765	1.20455e-07	2.04975e-08
PDE_00696	1.45	0.1	-3.6956	0.00238923	0.000739607
PDE_00752	266.497	27.1967	-3.13882	5.15875e-195	2.78131e-197
PDE_00765	6.72	0	-9.64782	4.7036e-14	4.95561e-15
PDE_00803	120.71	53.76	-1.01714	4.78052e-13	5.3803e-14
PDE_00814	16.4033	3.92	-1.57385	3.20224e-17	2.88465e-18
PDE_00815	19	3.15667	-2.43424	5.88086e-37	2.8866e-38
PDE_00827	2.86667	0.5	-2.64768	2.22991e-24	1.52284e-25
PDE_00828	7.09667	0.526667	-3.62649	1.36641e-24	9.27005e-26
PDE_00830	12.7767	1.69	-2.76191	5.65271e-26	3.6381e-27
PDE_00836	5.46	0	-8.85384	7.01127e-12	8.48944e-13
PDE_00867	70.67	29.68	-1.09909	6.25631e-14	6.6407e-15
PDE_00923	168.823	47.8867	-1.01631	1.58674e-27	9.76677e-29
PDE_00932	0.71	0.133333	-2.30085	0.0310799	0.012721
PDE_00933	115.143	39.6533	-1.38244	1.29906e-46	5.0194e-48
PDE_00961	355.187	44.89	-2.82943	1.84659e-139	1.84597e-141
PDE_01021	114.457	23.7333	-2.11849	2.22277e-55	6.99062e-57
PDE_01022	32.2167	16.27	-1.129	4.84511e-41	2.09521e-42
PDE_01039	9.61	0	-8.99184	1.11149e-12	1.27841e-13
PDE_01041	138.487	46.24	-1.42786	2.4231e-48	8.92708e-50
PDE_01058	22.74	8.65	-1.15351	2.0137e-28	1.20782e-29
PDE_01118	296.133	131.277	-1.01951	5.70606e-25	3.83908e-26
PDE_01125	81.04	22.9533	-1.67779	3.24098e-18	2.79577e-19
PDE_01127	1.63333	0.47	-1.66003	0.000895576	0.000255103
PDE_01168	4.54333	1.56667	-1.38531	0.00193294	0.000584697
PDE_01180	181.683	48.52	-1.45961	1.6804e-32	9.09753e-34
PDE_01187	1468.31	16.0667	-6.3592	0	0
PDE_01188	7.68333	0.296667	-4.5504	4.56913e-18	3.95687e-19
PDE_01189	6.12667	0.363333	-3.93897	4.25011e-09	6.33005e-10
PDE_01191	503.903	45.8967	-2.88068	9.18242e-106	1.25829e-107
PDE_01192	22.72	7.31667	-1.41447	2.54174e-15	2.48949e-16
PDE_01193	3.90667	0.913333	-1.94758	4.14461e-05	9.47818e-06
PDE_01194	3994.69	7.09667	-8.99513	1.94241e-39	8.90151e-41
PDE_01195	15.29	0.28	-5.62047	3.39956e-36	1.71448e-37
PDE_01196	3.88667	1.4	-1.31477	6.54871e-06	1.36815e-06
PDE_01198	305.913	59.8367	-2.22108	5.8165e-178	3.65858e-180
PDE_01199	194.64	19.49	-3.1675	4.97567e-161	3.96802e-163
PDE_01205	0.556667	0	-4.48653	0.0343426	0.0142223
PDE_01207	32.46	13.3333	-1.09976	5.57365e-13	6.29172e-14
PDE_01208	33.6	11.18	-1.43362	4.0427e-20	3.21037e-21
PDE_01212	10.3167	1.30667	-2.78455	9.74051e-63	2.65859e-64
PDE_01213	22.0867	0.806667	-4.61758	2.49888e-46	9.76761e-48
PDE_01214	270.967	45.67	-2.42669	9.84994e-69	2.42293e-70
PDE_01215	631.847	105.98	-2.42556	8.29925e-66	2.12538e-67
PDE_01216	95.5767	5.77333	-2.28282	5.92929e-94	9.79001e-96
PDE_01217	36.0767	1.13333	-4.83621	2.98878e-131	3.45776e-133
PDE_01218	44.2733	4.76667	-2.68092	1.38577e-105	1.91452e-107
PDE_01219	46.4533	3.11333	-3.7695	1.60401e-40	7.08051e-42
PDE_01220	32.2933	10.45	-1.47115	1.9057e-34	9.84638e-36
PDE_01221	514.347	99.79	-2.2147	1.63491e-133	1.85473e-135
PDE_01222	100.693	21.19	-2.07133	2.06042e-54	6.68834e-56
PDE_01228	47.2133	16.3533	-1.36028	1.0629e-18	8.8943e-20
PDE_01229	8.78333	3.87667	-1.36431	0.00734331	0.00252805
PDE_01232	32.4067	1.92333	-3.97555	0.000204483	5.19074e-05
PDE_01233	0.45	0.0466667	-2.98528	0.0490702	0.021523
PDE_01234	6.14333	1.03333	-2.41903	3.98043e-17	3.60354e-18
PDE_01235	0.413333	0.146667	-1.32259	0.000597797	0.000164775
PDE_01236	1.75333	0.396667	-1.99667	0.00284722	0.0008928
PDE_01254	130.33	27.01	-1.97619	3.74944e-86	6.99097e-88
PDE_01256	0.923333	0.173333	-2.24597	0.0178826	0.00679311
PDE_01262	1.3	0.18	-2.6923	3.5854e-06	7.21269e-07
PDE_01264	12.7033	4.06667	-1.48537	1.46827e-21	1.09836e-22
PDE_01269	1.72	0.14	-3.44954	0.00903195	0.00317229
PDE_01278	42.4333	2.37667	-4.03904	1.53518e-63	4.12118e-65
PDE_01280	48.6267	6.25333	-2.80262	2.40902e-114	3.11173e-116
PDE_01302	357.113	98.8767	-1.70098	3.34751e-38	1.59799e-39
PDE_01315	24.9733	6.14	-1.86994	2.182e-31	1.20582e-32
PDE_01331	406.86	145.803	-1.33274	1.10584e-22	7.96183e-24
PDE_01333	101.88	1.65	-5.80757	0	0
PDE_01334	59.74	1.46667	-5.19111	1.94376e-153	1.70295e-155
PDE_01335	1002.48	134.917	-2.75608	1.56195e-154	1.35089e-156
PDE_01337	4.89	2.88	-1.35603	2.73378e-18	2.33675e-19
PDE_01345	896.857	402.133	-1.00562	6.09524e-12	7.33236e-13
PDE_01362	131.357	43.73	-1.46936	3.03289e-11	3.83923e-12
PDE_01370	1.57333	0.4	-1.82566	0.0393017	0.0166027
PDE_01371	16.1033	4.22	-1.7768	1.09397e-25	7.0777e-27
PDE_01384	113.79	19.1267	-2.41996	9.09129e-43	3.78846e-44
PDE_01388	2174.19	335.767	-2.54262	9.52188e-83	1.86095e-84
PDE_01421	14.52	6.51333	-1.00478	0.000752906	0.000211927
PDE_01424	208.907	83.0367	-1.17631	2.62484e-45	1.04074e-46
PDE_01425	26.2267	3.96	-2.56259	1.13833e-56	3.465e-58
PDE_01529	1284.39	253.297	-1.90195	2.30948e-209	1.11544e-211
PDE_01536	36.62	9.79667	-1.61875	3.20285e-36	1.60808e-37
PDE_01555	14.6867	5.09	-1.37697	2.5656e-05	5.7231e-06
PDE_01561	51.7033	16.1067	-1.5337	4.19208e-18	3.62563e-19
PDE_01573	912.677	199.777	-2.03933	3.76053e-68	9.37705e-70
PDE_01599	27.88	8.42333	-1.61144	0.00189961	0.000573959
PDE_01673	159.523	46.14	-1.632	9.57261e-43	3.99979e-44
PDE_01674	791.903	251.837	-1.49738	2.98909e-29	1.75592e-30
PDE_01699	3.7	0.183333	-4.1746	5.8784e-13	6.64894e-14
PDE_01705	18.0067	7.35667	-1.15558	0.009019	0.00316551
PDE_01706	326.923	83.5233	-1.82056	4.94556e-22	3.64959e-23
PDE_01707	28.7533	8.97	-1.52426	9.85497e-32	5.42394e-33
PDE_01718	350.42	90.5267	-1.80059	2.11451e-37	1.03077e-38
PDE_01734	40.3233	10.4867	-1.79774	5.69066e-13	6.43019e-14
PDE_01746	22.01	4.89667	-1.9841	3.27649e-26	2.09036e-27
PDE_01747	15.6733	1.95	-2.85465	1.00129e-17	8.82867e-19
PDE_01750	81.3633	1.56333	-5.5733	0.000606381	0.000167414
PDE_01791	7.08333	0	-4.84879	0.0137427	0.00506728
PDE_01801	25.1267	3.31333	-2.71499	3.18634e-19	2.61263e-20
PDE_01852	330.7	129.543	-1.19735	1.34386e-42	5.64531e-44
PDE_01878	0.976667	0.223333	-1.95809	0.000446768	0.000120386
PDE_01894	22.07	6.25	-1.56244	7.34018e-27	4.60874e-28
PDE_01953	111.067	26.4667	-1.92092	2.02849e-38	9.59221e-40
PDE_01966	0.433333	0.0233333	-4.03958	0.0374996	0.0157066
PDE_01971	153.91	11.61	-3.57382	3.40764e-129	4.05717e-131
PDE_01983	89.1833	3.73667	-4.2369	2.41223e-249	9.21215e-252
PDE_02004	53.6933	10.1467	-2.24889	5.56541e-47	2.14415e-48
PDE_02011	1.80333	0	-8.96941	1.35748e-11	1.67418e-12
PDE_02061	165.88	24.8667	-2.61526	6.49218e-156	5.46909e-158
PDE_02093	187.117	43.0133	-1.97301	0.000361873	9.57625e-05
PDE_02098	1.42	0.536667	-1.25358	0.0382115	0.0160349
PDE_02105	4.27333	0.866667	-2.02744	9.77829e-11	1.27514e-11
PDE_02114	1.45667	0.203333	-2.66638	0.000270545	7.03484e-05
PDE_02115	203.123	76.9833	-1.25011	1.14527e-28	6.83073e-30
PDE_02130	62.7633	0.126667	-8.84298	2.26759e-78	4.63553e-80
PDE_02131	36.08	4.41333	-2.87435	1.9848e-30	1.12805e-31
PDE_02132	50.7133	3.28667	-3.82441	2.00565e-41	8.56058e-43
PDE_02133	531.66	25.3133	-4.24715	2.12374e-44	8.61138e-46
PDE_02134	672.257	0.756667	-8.05315	3.16943e-132	3.63115e-134
PDE_02135	41.8667	0.356667	-6.71636	1.78453e-54	5.7727e-56
PDE_02136	62.2333	19.3167	-1.60232	2.76631e-22	2.02898e-23
PDE_02137	49.47	1.34	-5.05073	1.09873e-55	3.40614e-57
PDE_02145	551.573	63.29	-2.65288	1.59231e-108	2.14621e-110
PDE_02180	207.647	38.7667	-2.23555	2.60416e-102	3.71479e-104
PDE_02200	8.64333	0.65	-3.57556	1.04731e-18	8.75212e-20
PDE_02209	3.93667	0.266667	-3.75156	0.049069	0.0215169
PDE_02213	3.62	0	-7.08876	1.6583e-06	3.22607e-07
PDE_02267	4239.09	1820.93	-1.06637	8.06153e-21	6.17541e-22
PDE_02281	12.19	3.77667	-1.537	2.95918e-14	3.07784e-15
PDE_02392	40.1167	16.45	-1.13051	1.90193e-21	1.42917e-22
PDE_02393	277.22	94.3933	-1.40272	7.95952e-28	4.85456e-29
PDE_02404	15.8333	3.91	-1.8689	1.8293e-19	1.47733e-20
PDE_02454	302.487	117.263	-1.21356	1.25462e-48	4.57995e-50
PDE_02512	149.077	34.06	-1.99292	9.326e-05	2.24377e-05
PDE_02513	3.74	0	-22.2615	7.35026e-08	1.22601e-08
PDE_02521	1.44667	0.453333	-1.41749	0.0215271	0.00836129
PDE_02542	21.3567	6.12333	-1.64467	1.17312e-36	5.81093e-38
PDE_02626	46.3567	11.7933	-1.81763	6.10624e-69	1.49518e-70
PDE_02637	79.9067	34.02	-1.07488	2.15048e-39	9.8792e-41
PDE_02653	24.99	5.43667	-1.9371	2.32114e-35	1.18104e-36
PDE_02655	9.24667	1.66333	-2.33211	0.0452847	0.0195828
PDE_02688	33.84	7.82333	-1.88984	8.6523e-50	3.05158e-51
PDE_02689	67.6833	11.1733	-2.44765	4.65704e-67	1.17171e-68
PDE_02690	8.67	2.48667	-1.64828	1.9855e-26	1.26003e-27
PDE_02720	13.4933	4.04667	-1.59029	6.48483e-07	1.20257e-07
PDE_02763	278.41	112.98	-1.1485	1.92461e-20	1.5089e-21
PDE_02802	38.5233	0	-10.645	1.3992e-17	1.23528e-18
PDE_02829	44.2167	19.6633	-1.03499	0.00124179	0.000365157
PDE_02861	10.9467	0	-10.9162	6.63392e-19	5.48418e-20
PDE_02873	3.02	0	-10.3227	4.0198e-16	3.7972e-17
PDE_02913	31.3333	12.3	-1.00206	1.45391e-38	6.84249e-40
PDE_02918	28.6467	10.41	-1.30843	2.80787e-12	3.31154e-13
PDE_02960	21.0467	9.06333	-1.0638	1.32243e-05	2.87272e-06
PDE_02963	19.4867	6.9	-1.3441	2.18371e-16	2.02845e-17
PDE_03072	244.247	90.15	-1.32522	2.25147e-13	2.47073e-14
PDE_03112	421.833	183.96	-1.0434	4.62468e-25	3.08554e-26
PDE_03113	27.5	10.8533	-1.18771	4.97279e-12	5.943e-13
PDE_03114	21.5867	6.80667	-1.50942	9.48617e-28	5.79633e-29
PDE_03218	97.4767	29.3267	-1.57971	2.49847e-55	7.88577e-57
PDE_03248	39.69	10.86	-1.45407	1.75992e-23	1.23351e-24
PDE_03257	91.26	32.5167	-1.28479	1.74847e-35	8.87687e-37
PDE_03282	210.933	13.5567	-3.80829	4.87813e-168	3.67106e-170
PDE_03290	34.8333	4.51667	-2.82556	1.02892e-65	2.64656e-67
PDE_03291	11.1267	0.0933333	-7.24119	1.61015e-15	1.56078e-16
PDE_03292	29.3467	0.313333	-6.40438	2.92042e-25	1.92879e-26
PDE_03310	8.87667	0	-9.6011	9.39307e-14	1.00757e-14
PDE_03329	43.1133	11.9533	-1.69334	5.15974e-31	2.88616e-32
PDE_03369	168.57	54.2467	-1.48326	9.32181e-36	4.72216e-37
PDE_03399	25.78	3.48667	-2.73103	5.6489e-61	1.58624e-62
PDE_03401	173.163	56.2367	-1.46851	5.08814e-47	1.95456e-48
PDE_03417	9.78333	3.12	-1.49879	4.01885e-07	7.29018e-08
PDE_03452	237.063	40.81	-1.82485	1.82737e-158	1.47782e-160
PDE_03463	43.4367	1.98	-4.30316	2.08044e-100	3.06118e-102
PDE_03468	9.05333	0.866667	-3.15681	3.13761e-30	1.80087e-31
PDE_03471	10.82	3.23333	-1.5916	1.04448e-05	2.2349e-06
PDE_03483	622.14	165.797	-1.75606	2.06496e-11	2.58613e-12
PDE_03500	30.2467	9.44	-1.53112	3.53297e-40	1.57144e-41
PDE_03530	1185.48	416.527	-1.35612	1.83306e-29	1.06652e-30
PDE_03557	60.2267	15.49	-1.81088	7.16633e-27	4.49153e-28
PDE_03569	677.58	297	-1.05689	4.90126e-29	2.89022e-30
PDE_03575	9.03333	1.37333	-2.37225	3.07147e-30	1.75946e-31
PDE_03636	11.87	1.68333	-2.6768	1.4229e-19	1.14753e-20
PDE_03656	10.3333	4.22333	-1.13359	9.49587e-08	1.60309e-08
PDE_03712	1184.06	393.317	-1.56416	8.4728e-24	5.86234e-25
PDE_03723	522.423	125.113	-1.90954	9.69745e-55	3.10432e-56
PDE_03799	0.623333	0	-5.58636	0.00217151	0.000666355
PDE_03815	51.3	17.4867	-1.39763	3.55473e-47	1.35354e-48
PDE_03920	381.353	168.38	-1.03086	8.75901e-21	6.71954e-22
PDE_03922	99.17	0.256667	-8.42695	9.32779e-29	5.55288e-30
PDE_03923	2.96	0.0433333	-5.84632	5.41014e-05	1.25971e-05
PDE_03924	0.893333	0	-5.26355	0.00365465	0.00117525
PDE_03926	0.803333	0.23	-1.67153	1.10525e-06	2.11044e-07
PDE_03927	101.273	12.5633	-2.85794	2.77163e-48	1.02734e-49
PDE_03928	57.8433	5.8	-3.168	2.64812e-47	1.00238e-48
PDE_03945	2.96333	0	-8.28644	2.05638e-10	2.74399e-11
PDE_04016	0.936667	0.26	-1.67772	0.0466997	0.0203185
PDE_04019	14.1533	4.04667	-1.48585	5.2946e-12	6.33949e-13
PDE_04031	79.1033	23.7633	-1.58368	4.53991e-34	2.36608e-35
PDE_04032	33.2633	11.1667	-1.41858	1.16006e-29	6.69743e-31
PDE_04055	5.40667	1.33333	-1.85024	7.86338e-07	1.47322e-07
PDE_04090	398.633	133.357	-1.42511	6.18453e-96	9.9336e-98
PDE_04159	42.1433	13.53	-1.48828	7.93436e-15	7.99407e-16
PDE_04160	131.633	37.2133	-1.62006	5.20776e-55	1.65539e-56
PDE_04161	88.9967	29.36	-1.41453	1.66739e-54	5.37505e-56
PDE_04165	96.8333	33.6667	-1.24834	5.79759e-41	2.52012e-42
PDE_04211	105.617	12.1667	-2.96019	6.55483e-176	4.27025e-178
PDE_04225	4.65667	1.56667	-1.38958	3.10872e-07	5.5554e-08
PDE_04226	125.853	32.4533	-1.80339	3.66295e-43	1.51406e-44
PDE_04228	511.55	1.32333	-8.45194	1.02222e-08	1.57644e-09
PDE_04229	168.98	87.5833	-1.86113	7.29325e-158	5.98009e-160
PDE_04234	9.2	2.41	-1.77782	1.85005e-07	3.22092e-08
PDE_04239	11.2167	3.99333	-1.35573	0.00993864	0.00353205
PDE_04247	25.9033	8.35667	-1.47717	5.62702e-25	3.77958e-26
PDE_04249	31.9767	6.32333	-1.3304	1.85944e-29	1.08605e-30
PDE_04263	25.17	1.25333	-4.17535	2.48649e-48	9.18853e-50
PDE_04274	43.87	1.49667	-4.80156	1.12638e-189	6.45235e-192
PDE_04276	84.9467	3.4	-4.48947	1.26656e-189	7.39762e-192
PDE_04284	24.9267	2.46	-3.18956	6.90309e-32	3.79154e-33
PDE_04285	2.28333	0.623333	-1.71486	0.000272589	7.10022e-05
PDE_04316	0.766667	0.02	-4.92683	0.00204467	0.000621921
PDE_04321	93.7467	34.4333	-1.0148	3.18744e-25	2.11231e-26
PDE_04356	87.7267	29.5633	-1.43432	6.96125e-31	3.90168e-32
PDE_04379	2.09667	0.806667	-1.21741	0.046856	0.0204097
PDE_04389	488.777	180.907	-1.28717	1.54949e-20	1.20436e-21
PDE_04392	131.863	55.3433	-1.09576	1.97405e-46	7.67182e-48
PDE_04393	616.327	167.937	-1.72266	4.91521e-100	7.34273e-102
PDE_04397	9.95333	3.33333	-1.38778	4.09913e-11	5.23499e-12
PDE_04442	81.5833	25.13	-1.54037	1.85153e-26	1.17294e-27
PDE_04444	1.78333	0.656667	-1.28328	0.0285538	0.0115235
PDE_04456	17.1433	6.26	-1.20361	4.55846e-17	4.14731e-18
PDE_04459	7.95667	1.15667	-2.62675	1.58e-27	9.70754e-29
PDE_04498	3.74333	0.353333	-3.34728	0.000988458	0.00028478
PDE_04527	646.38	106.997	-2.44905	1.64372e-67	4.11716e-69
PDE_04529	94.6833	21.1233	-2.00813	4.05877e-70	9.80158e-72
PDE_04539	5.97333	0.303333	-4.45723	1.71994e-07	2.97508e-08
PDE_04563	149.417	9.73667	-3.79872	1.09024e-68	2.69408e-70
PDE_04566	87.3133	33.5833	-1.22558	9.92926e-14	1.07178e-14
PDE_04588	8.98333	2.53667	-1.67433	1.68687e-07	2.9065e-08
PDE_04615	12.9667	3.53667	-1.73215	0.000101576	2.45981e-05
PDE_04652	111.283	26.9833	-1.88865	2.76385e-71	6.45715e-73
PDE_04655	123.033	28.99	-2.0576	0.000422638	0.000113314
PDE_04681	18.2667	5.17	-1.66571	1.60815e-20	1.25538e-21
PDE_04708	88.5233	15.25	-2.4039	4.34495e-25	2.89403e-26
PDE_04788	4.74333	0	-7.7762	2.77966e-07	4.92989e-08
PDE_04812	13.1467	0	-10.2659	1.04138e-16	9.59151e-18
PDE_04822	21.5033	2.59	-2.90956	6.30693e-34	3.30825e-35
PDE_04829	62.5267	25.98	-1.11326	3.42047e-19	2.81229e-20
PDE_04830	53.7533	16.34	-1.56184	4.58435e-57	1.37484e-58
PDE_04857	22.21	7.11667	-1.44664	1.74716e-18	1.47379e-19
PDE_04886	1.47333	0.253333	-2.4072	0.00403343	0.00131246
PDE_04899	8.68	0.996667	-2.98016	9.61051e-05	2.31546e-05
PDE_04915	381.453	51.8933	-2.72558	2.89854e-135	3.0929e-137
PDE_04916	150.503	57.7533	-1.31332	1.11208e-49	3.94719e-51
PDE_04925	14.14	3.44	-1.88759	5.38934e-12	6.46502e-13
PDE_04949	265.737	65.9267	-1.78451	8.03574e-98	1.21849e-99
PDE_04975	0.91	0.0566667	-3.80485	0.0490773	0.0215316
PDE_04984	0.72	0	-21.5966	1.89515e-07	3.30155e-08
PDE_04993	9.42667	2.67	-1.66641	1.11868e-10	1.46888e-11
PDE_05028	193.45	64.1567	-1.43634	4.59407e-118	5.72775e-120
PDE_05097	381.757	172.52	-1.00356	1.6005e-40	7.04704e-42
PDE_05103	174.847	69.03	-1.10767	3.53605e-53	1.17961e-54
PDE_05118	1111.75	273.153	-1.8738	2.12265e-74	4.69688e-76
PDE_05138	11.22	2.66	-1.21495	4.50327e-08	7.3596e-09
PDE_05155	32.9167	0	-12.0085	1.29859e-19	1.04436e-20
PDE_05166	56.5967	20.7967	-1.1712	7.63026e-57	2.29688e-58
PDE_05193	53.1	9.32667	-2.35775	1.08392e-48	3.93244e-50
PDE_05194	326.503	93.35	-1.395	2.71946e-80	5.40655e-82
PDE_05215	34.23	14.4867	-1.09084	0.000394358	0.000105068
PDE_05244	18.7767	2.14333	-2.33996	7.20312e-34	3.78643e-35
PDE_05261	14.1967	0.596667	-4.52442	0.0209434	0.00810873
PDE_05266	1.09667	0	-7.65631	7.75956e-08	1.29689e-08
PDE_05305	466.72	15.3067	-4.14398	0	0
PDE_05309	182.08	29.73	-2.46225	2.12995e-44	8.66046e-46
PDE_05310	77.9033	16.1967	-2.05948	1.47294e-83	2.82908e-85
PDE_05312	12.05	1.48333	-2.87572	2.0579e-07	3.60127e-08
PDE_05323	39.9167	7.81333	-2.05318	5.64694e-74	1.26855e-75
PDE_05329	20.24	0	-9.49584	3.32582e-14	3.47039e-15
PDE_05348	408.797	92.7	-1.46431	4.9939e-120	6.17016e-122
PDE_05374	3.18333	1.1	-1.38033	0.0111883	0.00403398
PDE_05379	144.64	9.49	-3.56935	2.39928e-269	8.6237e-272
PDE_05416	3.62667	0	-9.07147	2.62942e-12	3.09813e-13
PDE_05421	47.2533	14.18	-1.63283	2.01221e-73	4.5429e-75
PDE_05422	144.6	13.4433	-3.27562	7.18693e-134	8.07248e-136
PDE_05433	55.4667	12.1067	-2.04259	1.62875e-52	5.52491e-54
PDE_05444	11.7633	0	-9.56472	4.11203e-14	4.3231e-15
PDE_05457	324.49	38.7033	-3.07683	2.68055e-285	8.73143e-288
PDE_05459	27.6033	10.2633	-1.26905	4.18887e-83	8.13966e-85
PDE_05537	277.86	27.75	-3.16814	0	0
PDE_05548	134.58	48.5233	-1.31726	2.78504e-32	1.52031e-33
PDE_05601	26.7167	11.9767	-1.04068	0.0219588	0.00855364
PDE_05603	42.2367	16.5667	-1.19679	3.62148e-15	3.58365e-16
PDE_05622	80.1433	30.8267	-1.24343	7.10198e-11	9.14172e-12
PDE_05640	455.663	68.56	-2.57998	6.13507e-71	1.45401e-72
PDE_05642	6.66333	0.376667	-4.13771	1.90381e-06	3.72936e-07
PDE_05673	20.4933	8.42333	-1.15101	0.0223911	0.00874972
PDE_05682	1.79	0.323333	-2.31536	0.0141347	0.00523761
PDE_05686	4.02667	0	-7.3793	8.57167e-07	1.6117e-07
PDE_05709	72.8533	28.31	-1.20821	5.17439e-35	2.64444e-36
PDE_05732	15.6033	5.72333	-1.29126	1.80372e-17	1.59849e-18
PDE_05748	24.2667	10.25	-1.09474	5.38991e-06	1.11273e-06
PDE_05758	3.89667	0.52	-2.69049	1.30324e-38	6.07485e-40
PDE_05778	17.8533	4.98333	-1.68946	1.00615e-11	1.23297e-12
PDE_05794	5.09667	1.42667	-1.68855	0.00116954	0.000343255
PDE_05837	35.02	6.78667	-2.22457	9.71085e-14	1.04493e-14
PDE_05841	38.0867	15.66	-1.13056	3.72042e-11	4.73044e-12
PDE_05885	17.0133	6.97	-1.12984	2.00078e-10	2.66532e-11
PDE_05889	69.2833	25.5167	-1.28695	1.2157e-14	1.23304e-15
PDE_05896	21.4833	4.76	-1.66544	2.00277e-32	1.09103e-33
PDE_05907	1690.64	249.74	-2.60579	2.26639e-156	1.88378e-158
PDE_05910	36.4833	16.02	-1.43522	1.09911e-36	5.43199e-38
PDE_05911	107.563	18.43	-2.39054	1.58899e-137	1.642e-139
PDE_05945	26.34	3.10333	-2.94017	9.57224e-17	8.80564e-18
PDE_05947	81.4033	19.7233	-1.89325	7.18355e-28	4.35709e-29
PDE_05971	173.277	67.47	-1.37644	2.83823e-55	8.99001e-57
PDE_05978	53.4067	19.0167	-1.28051	8.7816e-15	8.87727e-16
PDE_06034	5.70667	0.386667	-3.73777	2.40519e-08	3.84971e-09
PDE_06035	12.4933	2.90667	-1.95938	0.000604751	0.000166896
PDE_06054	14.76	0.52	-4.67201	0.0124879	0.00454884
PDE_06059	50.8567	6.59	-2.8364	1.00616e-97	1.53699e-99
PDE_06062	5155.02	151.997	-4.93335	2.56362e-45	1.01358e-46
PDE_06064	182.9	6.11333	-4.75659	3.66801e-80	7.33356e-82
PDE_06103	13.73	3.23333	-1.93014	3.59672e-34	1.86239e-35
PDE_06106	1.68	0	-6.61015	1.65654e-05	3.6227e-06
PDE_06122	9.04	2.15333	-1.93087	2.52998e-15	2.47229e-16
PDE_06154	18.1767	1.74667	-3.22568	2.56516e-25	1.6884e-26
PDE_06156	249.783	24.2967	-3.06564	2.55761e-76	5.34332e-78
PDE_06167	92.75	37.73	-1.25592	0.0151381	0.0056519
PDE_06173	8.66333	3.22333	-1.27506	0.000649787	0.000180273
PDE_06177	14.06	4.16	-1.61776	1.89489e-06	3.70975e-07
PDE_06179	1.56667	0.16	-3.14579	2.67528e-05	5.97677e-06
PDE_06183	14.9333	4.39	-1.52507	2.29841e-27	1.42247e-28
PDE_06239	4.86333	0.28	-3.9886	0.000146724	3.63226e-05
PDE_06247	15.9767	3.56667	-2.01341	3.38821e-13	3.77524e-14
PDE_06303	37.8633	5.83333	-2.54615	2.1868e-47	8.22844e-49
PDE_06305	159.09	16.53	-2.42396	1.17826e-173	7.94065e-176
PDE_06329	12.17	3.12	-2.0695	1.67025e-08	2.63022e-09
PDE_06337	56.67	1.30333	-5.28552	2.76529e-139	2.79542e-141
PDE_06338	18.74	0.236667	-6.1578	2.0336e-14	2.08773e-15
PDE_06340	6.39667	2.05333	-1.48786	8.35027e-05	1.99589e-05
PDE_06345	19.4233	0	-11.6684	1.38736e-21	1.03627e-22
PDE_06349	4.36	0.533333	-2.83899	4.73191e-40	2.11535e-41
PDE_06350	17.0767	6.39667	-1.29296	3.68717e-10	5.01949e-11
PDE_06373	29.7	7.66667	-1.85207	0.00143449	0.000424723
PDE_06377	1.60667	0	-8.69527	1.07976e-06	2.05449e-07
PDE_06389	132.583	9.90333	-3.25309	1.86252e-241	7.74046e-244
PDE_06396	15.5667	1.67667	-3.06472	1.18838e-23	8.26244e-25
PDE_06413	7.82	0.29	-5.19695	2.91585e-05	6.54372e-06
PDE_06420	26.4033	0	-11.7275	8.24474e-22	6.13054e-23
PDE_06422	7.15667	1.90333	-1.41558	2.90764e-06	5.79373e-07
PDE_06424	3.72333	0.1	-5.00265	0.00136749	0.000403812
PDE_06425	0.583333	0	-4.92745	0.0185711	0.00707886
PDE_06435	112.857	10.0567	-2.15216	2.85797e-135	3.01751e-137
PDE_06443	119.447	21.3467	-2.43384	5.1604e-06	1.06303e-06
PDE_06444	22.2667	0	-10.9533	6.68432e-12	8.07104e-13
PDE_06454	8.96667	0	-8.95485	3.00142e-12	3.54656e-13
PDE_06467	17.87	6.50667	-1.30366	6.4114e-09	9.67867e-10
PDE_06474	69.8067	31.1733	-1.01257	5.54795e-10	7.68973e-11
PDE_06527	1019.85	38.69	-4.57649	0	0
PDE_06566	7.23	0.966667	-2.74226	3.33359e-44	1.3592e-45
PDE_06567	8.31667	3.14333	-1.07893	9.24154e-10	1.30376e-10
PDE_06602	16.74	2.52	-2.57594	2.74196e-41	1.17649e-42
PDE_06674	2.01333	0.52	-1.80849	0.00189301	0.000571752
PDE_06698	24.37	4.81	-2.18511	2.51809e-53	8.34367e-55
PDE_06701	37.7	8.95667	-1.92028	2.65624e-26	1.68868e-27
PDE_06706	53.84	8.59	-2.36932	1.39081e-65	3.62426e-67
PDE_06722	2070.95	454.457	-1.96261	1.98527e-53	6.55587e-55
PDE_06772	0.77	0.166667	-2.06574	0.0142753	0.00529452
PDE_06802	4155.46	24.35	-7.31936	2.75095e-266	1.01967e-268
PDE_06813	6414.94	41.3967	-7.12614	0	0
PDE_06814	379.997	20.2033	-3.76464	0	0
PDE_06884	42.5433	14.72	-1.37662	4.91478e-25	3.29014e-26
PDE_06885	34.94	13.3	-1.24223	2.17633e-08	3.45651e-09
PDE_06889	8.94667	1.60333	-2.34265	8.51696e-31	4.80233e-32
PDE_06922	12.59	1.16333	-3.28484	2.47978e-38	1.17541e-39
PDE_06929	355.057	1.84	-7.06379	0	0
PDE_06950	3.58667	1.31667	-1.29061	0.000535213	0.000146322
PDE_06972	160.61	37.65	-1.79966	4.19336e-63	1.13041e-64
PDE_07043	4.93	0.52	-3.09172	6.38545e-16	6.11075e-17
PDE_07044	5.97333	0.273333	-4.52922	3.79905e-06	7.66382e-07
PDE_07046	23.79	0	-9.2565	2.03804e-13	2.22964e-14
PDE_07047	5.77	0	-9.7745	5.69146e-15	5.67037e-16
PDE_07063	23.86	5.11	-2.07488	2.20685e-12	2.59031e-13
PDE_07104	71.9833	0.896667	-6.16811	1.13037e-140	1.1046e-142
PDE_07118	1.43	0.0933333	-3.78362	3.68608e-05	8.37989e-06
PDE_07134	13.7867	0	-9.04546	1.42257e-12	1.64579e-13
PDE_07137	3.06333	0.196667	-3.83139	1.32372e-38	6.18519e-40
PDE_07138	20.4833	1.06	-4.12948	4.59993e-93	7.85341e-95
PDE_07169	2.48	0.816667	-1.44976	0.044447	0.0191856
PDE_07170	36.1533	14.1967	-1.19274	2.88312e-15	2.83358e-16
PDE_07205	77.6167	3.76333	-4.20987	9.11191e-153	8.08538e-155
PDE_07206	160.233	8.98333	-4.00274	5.6553e-142	5.46283e-144
PDE_07207	31.6433	4.13333	-2.7943	1.70486e-76	3.54261e-78
PDE_07208	47.64	9.09333	-2.23902	1.05176e-27	6.43837e-29
PDE_07217	155.697	62.5333	-1.16189	2.50425e-38	1.18982e-39
PDE_07251	1.49333	0.223333	-2.59004	0.0242871	0.00956153
PDE_07258	37.8	3.52333	-3.27031	1.99685e-55	6.23525e-57
PDE_07282	66.8067	28.94	-1.06392	0.000300774	7.88506e-05
PDE_07344	2362.83	8.93	-7.89442	0	0
PDE_07388	1.47	0	-6.3226	4.45535e-05	1.02409e-05
PDE_07416	15.3933	2.94667	-2.22993	1.64001e-22	1.19183e-23
PDE_07417	8.21667	2.62333	-1.48963	5.3084e-14	5.60473e-15
PDE_07418	2.22	0	-7.23315	2.50431e-06	4.95348e-07
PDE_07423	7.88667	0.19	-5.22077	0.0130622	0.00478736
PDE_07454	1081.2	182.497	-2.47915	5.20485e-45	2.07539e-46
PDE_07484	5.69667	0	-8.8935	4.68608e-12	5.58982e-13
PDE_07531	1.51333	0.413333	-1.88022	0.0397352	0.0168292
PDE_07533	17.2233	2.97667	-2.3796	3.24441e-18	2.80237e-19
PDE_07563	69.2667	8.62	-2.84897	1.54998e-196	8.18251e-199
PDE_07576	29.84	13.08	-1.02151	1.67539e-15	1.6259e-16
PDE_07585	6.94	1.54	-2.01704	5.1742e-06	1.06646e-06
PDE_07606	50.9267	16.68	-1.46286	6.03677e-18	5.26175e-19
PDE_07655	1162.78	0.113333	-13.1577	6.82294e-54	2.23012e-55
PDE_07656	75.6467	1.46333	-5.56147	4.66518e-39	2.15888e-40
PDE_07664	53.38	12.9467	-1.75065	5.23786e-27	3.2652e-28
PDE_07693	13	6.73667	-1.09291	3.11448e-12	3.68364e-13
PDE_07707	34.18	0	-10.7809	1.57431e-18	1.32622e-19
PDE_07733	18.83	8.06333	-1.06781	1.42921e-16	1.32278e-17
PDE_07789	377.497	34.16	-3.41276	4.58606e-27	2.84858e-28
PDE_07821	2.33667	0.556667	-1.91827	0.000726416	0.000203654
PDE_07847	133.277	17.2233	-2.80454	1.4008e-38	6.5768e-40
PDE_07868	2926.14	9.89667	-8.0653	0	0
PDE_07869	2.67333	0	-6.1052	7.13854e-05	1.69583e-05
PDE_07871	77.8033	5.5	-3.52484	4.32389e-190	2.42833e-192
PDE_07930	26.4633	8.50667	-1.48361	1.69699e-23	1.18749e-24
PDE_07933	541.273	135.173	-1.85018	3.59196e-44	1.46858e-45
PDE_07934	9.33333	3.9	-1.10246	2.28007e-05	5.07337e-06
PDE_07938	194.74	0.113333	-9.93215	3.25116e-88	5.91585e-90
PDE_07946	178.557	38.5133	-2.0622	1.29919e-43	5.34092e-45
PDE_07947	62.7667	21.9867	-1.36076	1.01707e-20	7.8482e-22
PDE_07949	25.0067	10.7033	-1.07056	1.18683e-11	1.45971e-12
PDE_07978	16.2267	6.89333	-1.08049	9.85856e-09	1.51704e-09
PDE_07980	31.9067	1.56667	-4.19669	4.15417e-56	1.27383e-57
PDE_07992	6.35333	2.54	-1.17965	1.37885e-05	2.99838e-06
PDE_07999	189.11	60.97	-1.47849	2.53298e-29	1.48229e-30
PDE_08005	10.2233	3.11333	-1.57583	0.0410652	0.0175045
PDE_08044	430.703	123.093	-1.65582	1.02741e-96	1.61561e-98
PDE_08067	80.6933	26.41	-1.4665	1.36137e-07	2.32578e-08
PDE_08069	21.8733	6.25333	-1.65394	3.50071e-15	3.46021e-16
PDE_08072	0.73	0	-6.03666	0.000117756	2.87545e-05
PDE_08082	215.157	54.7333	-1.82011	4.48371e-89	8.05789e-91
PDE_08095	6.79333	0	-8.85397	3.35769e-12	3.98261e-13
PDE_08105	162.23	39.44	-1.89532	3.22115e-43	1.32782e-44
PDE_08108	8.51	2.82333	-1.47079	0.0424726	0.0182523
PDE_08138	8.26	0	-8.60984	2.08989e-11	2.62204e-12
PDE_08186	5.89667	2.50333	-1.08649	2.93395e-06	5.85274e-07
PDE_08192	22.3533	5.10667	-1.85746	7.6487e-40	3.45364e-41
PDE_08215	566.8	185.903	-1.10373	6.69775e-35	3.4305e-36
PDE_08266	137.74	46.52	-1.41273	8.48113e-27	5.3537e-28
PDE_08286	238.17	72.85	-1.57693	6.2782e-26	4.05478e-27
PDE_08287	363.133	118.43	-1.47431	2.79878e-33	1.4838e-34
PDE_08292	29.8867	8.45333	-1.6149	1.30538e-52	4.41333e-54
PDE_08297	468.17	61.7333	-2.53815	1.38244e-66	3.50928e-68
PDE_08305	164.037	55.0267	-1.42199	9.50263e-63	2.58299e-64
PDE_08347	9.48667	4.36333	-1.00898	2.83006e-09	4.15783e-10
PDE_08382	54.3267	4.96667	-3.30061	1.74966e-44	7.05524e-46
PDE_08396	668.627	124.73	-2.2794	4.70152e-73	1.06673e-74
PDE_08433	147.597	55.0967	-1.26551	4.21939e-47	1.61136e-48
PDE_08440	157.23	26.58	-2.4133	1.56154e-60	4.41996e-62
PDE_08442	18.3967	2.94	-2.494	5.08936e-17	4.64748e-18
PDE_08443	114.567	25.1367	-1.7551	1.14383e-89	2.04278e-91
PDE_08460	31.0367	13.81	-1.01567	3.22624e-11	4.0876e-12
PDE_08471	54.3567	11.5967	-2.12186	2.9204e-06	5.82244e-07
PDE_08475	19.9433	8.60333	-1.06801	4.18426e-08	6.81945e-09
PDE_08519	7.54333	3.22	-1.05501	4.56438e-12	5.43953e-13
PDE_08527	9.75667	0.186667	-5.60224	0.000897531	0.000256063
PDE_08529	16.8667	2.63667	-2.57914	2.31799e-08	3.69451e-09
PDE_08549	2.74333	0.53	-2.2245	0.00362897	0.00116618
PDE_08559	15.0767	4.97	-1.46222	2.05112e-05	4.52476e-06
PDE_08560	58.4233	27.24	-1.02276	2.60202e-19	2.11891e-20
PDE_08598	0.823333	0.0133333	-5.54981	0.000476316	0.000129173
PDE_08604	23.4933	3.74333	-2.49669	2.839e-36	1.42221e-37
PDE_08605	122.133	11.4067	-3.26776	1.29208e-78	2.61231e-80
PDE_08615	11.7433	0	-10.1159	8.00997e-16	7.70137e-17
PDE_08645	57.18	11.14	-2.20525	5.17412e-71	1.22045e-72
PDE_08706	4702.86	88.7967	-5.73011	7.5676e-96	1.22401e-97
PDE_08707	1.35667	0.06	-4.31025	0.0020398	0.000620212
PDE_08708	200.54	52.0933	-1.79797	1.18703e-05	2.55325e-06
PDE_08747	46.9833	16.96	-1.31407	1.78345e-23	1.252e-24
PDE_08757	51.7433	0	-10.7152	2.51868e-18	2.14723e-19
PDE_08760	27.5867	0	-9.34776	9.82947e-14	1.0588e-14
PDE_08763	1.04667	0.32	-1.55799	0.0365715	0.0152398
PDE_08774	51.76	22.1767	-1.06934	5.03999e-18	4.38162e-19
PDE_08787	193.777	87.06	-1.00023	1.5662e-46	6.06917e-48
PDE_08801	3.26333	1.04667	-1.49238	0.0239827	0.00942552
PDE_08803	36.69	3.16333	-3.41727	8.4522e-42	3.5886e-43
PDE_08804	31.8	14.7233	-1.15879	1.23411e-23	8.60813e-25
PDE_08812	19.92	6.27667	-1.5193	1.35309e-12	1.56236e-13
PDE_08839	175.75	78.1967	-1.01356	1.50203e-25	9.76836e-27
PDE_08846	3.1	0.32	-3.13116	6.57855e-08	1.0899e-08
PDE_08849	149.07	45.7267	-1.56032	0.0141156	0.00522894
PDE_08856	161.157	28.1733	-2.16703	2.69778e-83	5.21193e-85
PDE_08863	0.86	0	-5.53737	0.00246119	0.000763818
PDE_08898	129.357	55.0167	-1.17952	0.00175816	0.000526283
PDE_08904	718.37	200.263	-1.69029	5.16789e-56	1.59048e-57
PDE_08905	210.847	61.4933	-1.62997	1.62742e-36	8.09779e-38
PDE_08906	770.657	118.59	-2.5467	1.53645e-95	2.50237e-97
PDE_08907	1046.32	159.95	-2.55702	2.60081e-93	4.38191e-95
PDE_08908	204.223	51.6933	-1.83603	4.39562e-49	1.57991e-50
PDE_08912	90.86	38.6267	-1.08659	3.09328e-15	3.05054e-16
PDE_08920	10.1933	2.36667	-1.55696	4.86792e-17	4.43979e-18
PDE_08930	12.1	3.08	-1.82319	1.29087e-11	1.59057e-12
PDE_08957	3.19	0.433333	-2.72163	1.4485e-07	2.48278e-08
PDE_08968	49.0433	13.1867	-1.74636	1.61947e-16	1.50069e-17
PDE_08974	535.96	82.6067	-2.54842	5.75056e-64	1.52435e-65
PDE_08983	0.976667	0	-7.03654	1.07447e-06	2.04197e-07
PDE_08994	631.283	149.607	-1.92232	4.15251e-114	5.45708e-116
PDE_09012	958.627	285.013	-1.59308	6.97039e-53	2.33312e-54
PDE_09023	40.17	5.71667	-2.24998	2.38356e-72	5.43482e-74
PDE_09038	267.74	70.6767	-1.7671	3.00601e-134	3.27511e-136
PDE_09053	32.8567	12.77	-1.21525	1.17878e-06	2.25615e-07
PDE_09165	88.7033	20.49	-1.9642	1.80546e-39	8.23336e-41
PDE_09178	23.7833	5.21333	-2.03426	2.81676e-37	1.37627e-38
PDE_09248	2.93667	0	-7.26369	1.61286e-07	2.77536e-08
PDE_09249	55.82	13.0633	-1.93849	2.09753e-60	5.96063e-62
PDE_09250	191.303	56.8033	-1.57808	1.69173e-61	4.71245e-63
PDE_09261	350.21	154.617	-1.02516	8.11368e-45	3.24438e-46
PDE_09266	3.66	1.43333	-1.20535	0.000453823	0.000122491
PDE_09315	9.99333	0	-7.51146	7.96731e-08	1.3343e-08
PDE_09323	19.8867	6.68333	-1.38573	3.20425e-19	2.63092e-20
PDE_09329	1.12333	0.173333	-2.59368	0.000254856	6.59255e-05
PDE_09354	1.38333	0.55	-1.17475	0.0387877	0.0163376
PDE_09370	12.6933	2.13667	-2.4185	2.63601e-16	2.45747e-17
PDE_09380	28.2067	0.373333	-6.09401	1.85944e-29	1.08582e-30
PDE_09393	9.59333	3.85	-1.15894	4.74325e-07	8.63621e-08
PDE_09395	166.627	50.4967	-1.43622	1.33885e-53	4.40619e-55
PDE_09414	4.92	1.94333	-1.19048	0.0276612	0.0111063
PDE_09417	3199.01	1201.79	-1.27455	3.94237e-21	3.01113e-22
PDE_09430	18.4233	0	-9.47358	7.96519e-14	8.50825e-15
PDE_09439	6.51667	1.67	-1.80671	4.55239e-10	6.26383e-11
PDE_09441	138.49	34.0133	-1.7842	1.33159e-60	3.75411e-62
PDE_09468	277.037	89.32	-1.57154	3.53364e-11	4.48502e-12
PDE_09563	56.9533	12.6533	-2.02	7.05261e-40	3.17657e-41
PDE_09678	101.983	11.8367	-2.96857	9.58201e-60	2.78753e-61
PDE_09679	19.86	5.04333	-1.90702	2.60907e-53	8.67444e-55
PDE_09699	15.6567	12.1033	-1.27434	9.80216e-27	6.1986e-28
PDE_09700	705.85	215.907	-1.5622	1.23908e-55	3.85515e-57
PDE_09702	66.1633	28.5333	-1.05476	1.62599e-48	5.95387e-50
PDE_09758	72.3767	1.37667	-5.39178	1.08251e-194	5.95785e-197
PDE_09759	83.37	1.24	-5.91937	3.69288e-170	2.65466e-172
PDE_09760	141.35	9.06333	-3.81785	3.36727e-74	7.52653e-76
PDE_09761	372.953	1.08	-8.2763	5.89322e-242	2.38297e-244
PDE_09764	113.5	48.2367	-1.0796	2.196e-24	1.49722e-25
PDE_09771	120.823	19.2267	-2.5087	1.68471e-62	4.61719e-64
PDE_09793	0.833333	0.0433333	-4.03892	0.0282892	0.0114104
PDE_09811	3.35	0.0466667	-5.97301	4.19754e-07	7.62375e-08
PDE_09845	530.503	223.857	-1.09309	2.82753e-25	1.86427e-26
PDE_09848	26.1367	11.1367	-1.07322	1.40097e-16	1.29507e-17
PDE_09893	94.81	34.7433	-1.29305	2.01445e-28	1.21052e-29
PDE_09894	314.727	82.5733	-1.84186	1.52181e-18	1.27857e-19
PDE_09968	1.30333	0.276667	-2.16732	0.00175171	0.00052396
PDE_09971	95.85	25.1067	-1.78257	1.23136e-36	6.11325e-38
PDE_09984	250.523	99.4233	-1.17865	4.22198e-49	1.51276e-50
PDE_09992	61.4367	23.4167	-1.23674	1.63903e-32	8.85514e-34
PDE_10011	7.20333	0.103333	-5.98765	1.33278e-38	6.2425e-40
PDE_10012	35.3833	0.223333	-7.15083	5.49555e-25	3.6851e-26
XLOC_009596	41.8467	2.01	-4.22492	3.12063e-70	7.501e-72
