# Supplementary material for: The Transcription Factor PoCon7 Is Essential for Fungal Viability and Regulates Chitinase Gene Expression in Penicillium oxalicum
Source: Int J Mol Sci. 2025 Dec 28;27(1):333. doi: 10.3390/ijms27010333 (PMC12785316; doi:10.3390/ijms27010333)
Supplement: Supplementary file 1 [file ijms-27-00333-s001.zip › Supplementary Spreadsheet S9 The overlap between DGE and DAP-Seq.xlsx]

## Sheet: Sheet1
Rank	Genes	Description
1	PDE_00001	Uncharacterized protein
2	PDE_00150	Cell division control protein 14
3	PDE_00175	Heat shock protein
4	PDE_00298	Ferric/cupric reductase transmembrane component 1
5	PDE_00398	Sorbitol dehydrogenase
6	PDE_00419	Uncharacterized protein
7	PDE_00794	Uncharacterized protein YJR154W
8	PDE_01161	Ribosomal N-lysine methyltransferase 4
9	PDE_01542	Next to BRCA1 gene 1 protein
10	PDE_01957	Uncharacterized protein
11	PDE_02498	Probable Rho-type GTPase-activating protein 2
12	PDE_02736	Probable beta-glucosidase A
13	PDE_02762	Uncharacterized protein
14	PDE_03304	Linear gramicidin synthase subunit D
15	PDE_03334	Nitrogen regulatory protein areA
16	PDE_03441	Serine/threonine-protein kinase sid2
17	PDE_04723	Meiotic sister chromatid recombination protein 1
18	PDE_04766	Uncharacterized protein
19	PDE_04829	Uncharacterized CDP-alcohol phosphatidyltransferase class-I family protein C22A12.08c O
20	PDE_05006	Nutrient and stress factor 1
21	PDE_05680	Uncharacterized protein
22	PDE_06095	Putative HC-toxin efflux carrier TOXA
23	PDE_06404	Counting factor 60
24	PDE_06499	Peroxisomal membrane protein PAS20
25	PDE_07091	Uncharacterized protein
26	PDE_07276	Uncharacterized protein
27	PDE_07293	Pentatricopeptide repeat-containing protein C1093.01
28	PDE_07437	Protein rds1
29	PDE_07566	Signaling protein ykoW
30	PDE_07857	Alcohol dehydrogenase
31	PDE_08050	Uncharacterized protein
32	PDE_08109	Uncharacterized protein
33	PDE_08145	Uncharacterized protein
34	PDE_08596	Uncharacterized protein
35	PDE_08698	Sporulation protein kinase pit1
36	PDE_08710	Putative zinc metalloproteinase
37	PDE_08805	Probable pectinesterase A
38	PDE_09149	Heat shock protein 90
39	PDE_09494	Uncharacterized protein
40	PDE_09521	Phosphatidylinositol transfer protein sfh5
41	PDE_00248	Uncharacterized protein
42	PDE_00413	Uncharacterized protein
43	PDE_00737	Uncharacterized protein
44	PDE_01801	DROME Septin-1
45	PDE_02682	Endo-1,4-beta-xylanase A
46	PDE_03319	Uncharacterized protein
47	PDE_04545	Uncharacterized protein
48	PDE_05836	Uncharacterized protein
49	PDE_05883	Regulatory protein GAL4
50	PDE_06369	Carnitinyl-CoA dehydratase
51	PDE_06488	Uncharacterized protein
52	PDE_06566	Chitinase activity
53	PDE_08846	Uncharacterized protein
54	PDE_09026	Putative transcriptional regulatory protein YJL206C
55	PDE_09586	Expansin-yoaJ
